# Supplementary material for: Intranodal signal suppression in pelvic MR lymphography of prostate cancer patients: a quantitative comparison of ferumoxtran-10 and ferumoxytol
Source: PeerJ. 2016 Oct 20;4:e2471. doi: 10.7717/peerj.2471 (PMC5075689; doi:10.7717/peerj.2471)
Supplement: Data S1 [file peerj-04-2471-s001.csv]

LymphNodeId	CountMedic_MAN.x	MeanMedic_MAN.x	SdMedic_MAN.x	MedianMedic_MAN.x	Perc25Medic_MAN.x	Perc75Medic_MAN.x	LevelOfSuspicion.x	CountMedic_REF.x	MeanMedic_REF.x	t.x	CountMedic_MAN.y	MeanMedic_MAN.y	SdMedic_MAN.y	MedianMedic_MAN.y	Perc25Medic_MAN.y	Perc75Medic_MAN.y	LevelOfSuspicion.y	CountMedic_REF.y	MeanMedic_REF.y	t.y
LN02	NA	NA	NA	NA	NA	NA	NA	NA	NA	NA	1580	127.8057	49.8067	117	91	152	1	78	104.2821	b
LN03	NA	NA	NA	NA	NA	NA	NA	NA	NA	NA	157	76.621	21.4653	75	60	92	1	53	86.217	b
LN04	NA	NA	NA	NA	NA	NA	NA	NA	NA	NA	961	94.1379	32.1369	90	69	115	3	32	74.5625	b
LN05	NA	NA	NA	NA	NA	NA	NA	NA	NA	NA	104	81.3846	19.9384	80.5	65	93	1	46	71.1957	b
LN06	NA	NA	NA	NA	NA	NA	NA	NA	NA	NA	202	90.7129	28.5869	84.5	70	110	1	59	99.6017	b
LN07	NA	NA	NA	NA	NA	NA	NA	NA	NA	NA	8	76.25	13.8847	71.5	64	90	1	29	84.7759	b
LN08	NA	NA	NA	NA	NA	NA	NA	NA	NA	NA	1152	98.1736	30.6562	94	75	116.5	1	67	88.1716	b
LN09	NA	NA	NA	NA	NA	NA	NA	NA	NA	NA	578	88.0433	23.0066	85	70	102	1	44	106.1818	b
LN10	NA	NA	NA	NA	NA	NA	NA	NA	NA	NA	1770	139.2684	64.7965	121	85	189	3	67	86.9627	b
LN01	NA	NA	NA	NA	NA	NA	NA	NA	NA	NA	1086	305.9834	93.406	329	244	377	5	78	72.1923	m
LN02	NA	NA	NA	NA	NA	NA	NA	NA	NA	NA	134	271.1418	94.3625	266.5	198	335	5	51	117.4804	m
LN03	NA	NA	NA	NA	NA	NA	NA	NA	NA	NA	45	243.0111	56.7189	247	201	288	5	35	84.1	m
LN04	NA	NA	NA	NA	NA	NA	NA	NA	NA	NA	28	222.4286	48.4332	224.5	191	258.5	5	38	88.0789	m
LN05	NA	NA	NA	NA	NA	NA	NA	NA	NA	NA	101	294.5792	96.4234	323	232	367	5	42	72.9286	m
LN06	NA	NA	NA	NA	NA	NA	NA	NA	NA	NA	38	286.6053	89.2088	309	223	357	5	58	52.8103	m
LN07	NA	NA	NA	NA	NA	NA	NA	NA	NA	NA	66	299.4394	59.1522	311.5	262	338	5	58	71.5345	m
LN08	NA	NA	NA	NA	NA	NA	NA	NA	NA	NA	56	219.4821	79.8343	213	160	250	5	54	57.7037	m
LN09	NA	NA	NA	NA	NA	NA	NA	NA	NA	NA	763	301.6298	108.5597	301	216	382	5	77	82.2143	m
LN10	NA	NA	NA	NA	NA	NA	NA	NA	NA	NA	857	303.0694	90.3024	307	244	367	5	78	92.6923	m
LN11	NA	NA	NA	NA	NA	NA	NA	NA	NA	NA	4231	370.3012	77.9665	375	322	424	5	126	93.0556	m
LN12	NA	NA	NA	NA	NA	NA	NA	NA	NA	NA	607	297.8855	77.5008	309	244	353	5	119	109.3571	m
LN01	259	119.8089	52.6348	110	79	152	1	93	107.5645	b	160	107.6875	36.551	103.5	80	131	1	62	127.7419	b
LN02	374	110.8663	33.5348	108	86	132	1	58	137.2759	b	180	251.5333	89.9265	256	182	318.5	1	58	135.7586	b
LN03	235	120.2021	46.3176	115	86	145	1	67	107.8881	b	335	103.0403	41.2971	95	75	117	1	37	87.3108	b
LN04	78	76.4744	23.611	73.5	59	89	1	62	104.371	b	175	97.66	30.6014	95	74	115	1	50	113.06	b
LN05	85	96.2176	30.3192	95	76	110	1	65	104.7	b	130	115.7615	34.1014	111.5	90	137	1	51	107.5588	b
LN06	60	255.25	31.7627	257.5	232.5	276	1	85	108.4529	b	83	113.4759	41.2653	111	79	135	1	50	99.78	b
LN07	29	86.0862	26.2563	80	71	95	1	24	108.9167	b	115	130.9261	47.9644	124	98	153	1	57	93.9035	b
LN08	39	135.5256	63.7893	123	85	159	1	93	93.1452	b	343	88.6953	35.8529	80	62	105	1	50	95.26	b
LN09	80	117.0625	51.498	109.5	71	151	1	108	99.213	b	139	94.7734	42.062	82	66	123	1	44	61.2955	b
LN10	25	104.78	36.8098	95	85	121	1	45	133.5667	b	200	142.955	40.9393	137	111	170	1	53	68.7264	b
LN11	145	137.9552	52.012	125	99	164	1	50	117.16	b	114	104.1053	39.4133	100.5	74	126	1	55	99.7909	b
LN12	370	103.4838	41.1638	94	72	126	1	42	125.2619	b	146	118.6438	50.9696	112	77	146	1	66	139.9848	b
LN13	207	132.3841	47.7318	122	94	162	1	69	84.2826	b	38	295.8947	57.2937	300.5	263	326	1	50	404.94	b
LN14	173	171.8873	55.3253	169	126	205	1	22	130	b	33	204.8333	36.5014	203	180	230	1	35	189.6714	b
LN15	114	180.6579	47.1189	177	142	218	1	86	69.0581	b	1366	75.1252	28.7262	75	62	90	1	56	79.6607	b
LN01	151	77.4801	41.6273	60	45	108	1	207	54.1908	b	NA	NA	NA	NA	NA	NA	NA	NA	NA	NA
LN02	41	59.6707	22.7595	54	45	64	1	57	59.6579	b	NA	NA	NA	NA	NA	NA	NA	NA	NA	NA
LN03	131	87.8969	29.147	83	64	107	1	81	87.4506	b	NA	NA	NA	NA	NA	NA	NA	NA	NA	NA
LN04	214	80.8364	35.9413	73.5	52	100	1	63	69.6905	b	NA	NA	NA	NA	NA	NA	NA	NA	NA	NA
LN05	131	84.3779	23.4216	81	65	98	1	38	68.9737	b	NA	NA	NA	NA	NA	NA	NA	NA	NA	NA
LN06	142	135.7465	56.9754	135	85	172	1	196	80.5357	b	NA	NA	NA	NA	NA	NA	NA	NA	NA	NA
LN07	114	129.0526	71.0808	111	69	185	1	89	78.5449	b	NA	NA	NA	NA	NA	NA	NA	NA	NA	NA
LN08	48	113.1458	47.7402	100.5	82	138	1	95	72.6684	b	NA	NA	NA	NA	NA	NA	NA	NA	NA	NA
LN09	76	77.9737	29.6484	68	54	97	1	37	68.2297	b	NA	NA	NA	NA	NA	NA	NA	NA	NA	NA
LN01	NA	NA	NA	NA	NA	NA	NA	NA	NA	NA	806	51.4727	22.5395	46	38	56	1	75	62.3533	b
LN02	NA	NA	NA	NA	NA	NA	NA	NA	NA	NA	365	145.1521	78.8394	139	69	210	1	91	181.0714	b
LN03	NA	NA	NA	NA	NA	NA	NA	NA	NA	NA	2380	69.2038	23.1389	65	54	79	1	97	79.4381	b
LN04	NA	NA	NA	NA	NA	NA	NA	NA	NA	NA	1623	106.744	74.4406	79	61	116	1	123	70.4675	b
LN05	NA	NA	NA	NA	NA	NA	NA	NA	NA	NA	823	90.8159	51.2386	73	57	104	1	125	67.012	b
LN06	NA	NA	NA	NA	NA	NA	NA	NA	NA	NA	1659	78.4548	19.0464	75	64	90	1	136	86.3971	b
LN07	NA	NA	NA	NA	NA	NA	NA	NA	NA	NA	1600	86.1612	29.0309	80	65	100	1	60	85.9667	b
LN08	NA	NA	NA	NA	NA	NA	NA	NA	NA	NA	1312	92.8666	47.6917	79	63	104	1	98	74.4592	b
LN09	NA	NA	NA	NA	NA	NA	NA	NA	NA	NA	1055	79.045	19.2925	76	65	88	1	84	76.5238	b
LN10	NA	NA	NA	NA	NA	NA	NA	NA	NA	NA	413	76.0617	27.8599	71	56	87	1	52	82.2692	b
LN11	NA	NA	NA	NA	NA	NA	NA	NA	NA	NA	539	101.038	33.5081	95	78	119	1	107	90.8832	b
LN12	NA	NA	NA	NA	NA	NA	NA	NA	NA	NA	717	89.5544	44.0099	74	62	100	1	56	82.9107	b
LN13	NA	NA	NA	NA	NA	NA	NA	NA	NA	NA	458	82.2729	25.0564	78	63	96	1	63	77.9127	b
LN14	NA	NA	NA	NA	NA	NA	NA	NA	NA	NA	202	77.6238	16.9761	75	65	88	1	48	82.75	b
LN15	NA	NA	NA	NA	NA	NA	NA	NA	NA	NA	59	70.4153	16.6301	68	59	77	1	43	90.5465	b
LN16	NA	NA	NA	NA	NA	NA	NA	NA	NA	NA	71	66.1761	15.3612	64	56	75	1	41	69.8902	b
LN17	NA	NA	NA	NA	NA	NA	NA	NA	NA	NA	35	80.5571	23.7684	78	61	94	1	43	70.1512	b
LN18	NA	NA	NA	NA	NA	NA	NA	NA	NA	NA	214	70.7757	23.3335	67	53	82	1	55	78.3182	b
LN19	NA	NA	NA	NA	NA	NA	NA	NA	NA	NA	60	91.3833	40.3023	81	68.5	93	1	52	80.3269	b
LN20	NA	NA	NA	NA	NA	NA	NA	NA	NA	NA	18	89.9444	35.3723	91	62	105	1	57	76.0965	b
LN21	NA	NA	NA	NA	NA	NA	NA	NA	NA	NA	22	73.2727	27.872	71.5	54	88	1	46	78.9348	b
LN22	NA	NA	NA	NA	NA	NA	NA	NA	NA	NA	38	61.7895	16.4365	65	48	73	1	43	71.1279	b
LN23	NA	NA	NA	NA	NA	NA	NA	NA	NA	NA	59	57.6695	14.4391	58	46	66	1	38	62.7632	b
LN24	NA	NA	NA	NA	NA	NA	NA	NA	NA	NA	74	55.8514	16.6317	54	42	66	1	54	62.3704	b
LN25	NA	NA	NA	NA	NA	NA	NA	NA	NA	NA	25	56.14	12.2096	55	49	62	1	44	61.9545	b
LN01	NA	NA	NA	NA	NA	NA	NA	NA	NA	NA	5798	261.1012	97.41	280	193	334	5	135	87.8407	m
LN02	NA	NA	NA	NA	NA	NA	NA	NA	NA	NA	905	66.3674	21.226	63	51	78	1	76	56.6053	b
LN03	NA	NA	NA	NA	NA	NA	NA	NA	NA	NA	558	70.052	23.6439	67	53	83	1	77	64.6818	b
LN04	NA	NA	NA	NA	NA	NA	NA	NA	NA	NA	444	73.3041	23.6448	71	56	88.5	1	106	68.0566	b
LN05	NA	NA	NA	NA	NA	NA	NA	NA	NA	NA	751	91.3043	33.2268	86	69	107	1	103	87.7039	b
LN06	NA	NA	NA	NA	NA	NA	NA	NA	NA	NA	368	86.1766	33.0492	82	62	101	1	118	80.7627	b
LN07	NA	NA	NA	NA	NA	NA	NA	NA	NA	NA	521	118.0413	42.5678	109	88	138	1	100	99.42	b
LN08	NA	NA	NA	NA	NA	NA	NA	NA	NA	NA	663	116.595	54.3215	103	76	147	1	99	88.6414	b
LN09	NA	NA	NA	NA	NA	NA	NA	NA	NA	NA	448	98.808	37.9849	90.5	71	117.5	1	89	94.6461	b
LN10	NA	NA	NA	NA	NA	NA	NA	NA	NA	NA	621	125.2649	56.8337	112	83	155	1	85	94.1235	b
LN11	NA	NA	NA	NA	NA	NA	NA	NA	NA	NA	377	121.5637	54.5513	111	88	139	1	82	109.8293	b
LN12	NA	NA	NA	NA	NA	NA	NA	NA	NA	NA	362	97.4199	38.4561	90	69	115	1	62	114.4839	b
LN13	NA	NA	NA	NA	NA	NA	NA	NA	NA	NA	66	88.0152	32.2878	82	64	105	1	64	87.7031	b
LN01	NA	NA	NA	NA	NA	NA	NA	NA	NA	NA	1273	44.3743	13.1575	42	35	51	1	100	60.63	b
LN02	NA	NA	NA	NA	NA	NA	NA	NA	NA	NA	1183	74.0469	25.6137	69	55	86	1	102	51.1275	b
LN03	NA	NA	NA	NA	NA	NA	NA	NA	NA	NA	84	51.869	18.8448	49	36	62.5	1	94	46.5	b
LN04	NA	NA	NA	NA	NA	NA	NA	NA	NA	NA	853	67.214	19.4331	65	53	79	1	97	78.5	b
LN05	NA	NA	NA	NA	NA	NA	NA	NA	NA	NA	143	61.0105	15.3255	59	48	72	1	68	47.6176	b
LN06	NA	NA	NA	NA	NA	NA	NA	NA	NA	NA	991	69.1135	18.4914	67	55	79	1	93	75.0054	b
LN07	NA	NA	NA	NA	NA	NA	NA	NA	NA	NA	473	71.5465	19.3367	70	57	84	1	78	80.9231	b
LN08	NA	NA	NA	NA	NA	NA	NA	NA	NA	NA	465	88.0032	32.6139	82	64	105	1	72	83.9722	b
LN09	NA	NA	NA	NA	NA	NA	NA	NA	NA	NA	699	92.4485	28.2138	89	72	109	1	77	84.9156	b
LN10	NA	NA	NA	NA	NA	NA	NA	NA	NA	NA	235	91.6319	46.6051	79	62	107	1	86	89.2558	b
LN11	NA	NA	NA	NA	NA	NA	NA	NA	NA	NA	274	91.6423	30.4487	89	69	110	1	81	78.9568	b
LN12	NA	NA	NA	NA	NA	NA	NA	NA	NA	NA	73	78.4589	24.7624	75	60	94	1	87	79.2586	b
LN13	NA	NA	NA	NA	NA	NA	NA	NA	NA	NA	221	89.2059	32.4523	85	67	103	1	111	85.482	b
LN14	NA	NA	NA	NA	NA	NA	NA	NA	NA	NA	58	69.1034	22.7287	63.5	53	81	1	68	77.2206	b
LN01	NA	NA	NA	NA	NA	NA	NA	NA	NA	NA	1729	63.4624	16.5567	61	52	71	1	89	67.6573	b
LN02	NA	NA	NA	NA	NA	NA	NA	NA	NA	NA	771	83.9838	22.8932	80	66	98	1	95	79.2053	b
LN03	NA	NA	NA	NA	NA	NA	NA	NA	NA	NA	606	65.6122	16.7942	62	53	73	1	48	70.6875	b
LN04	NA	NA	NA	NA	NA	NA	NA	NA	NA	NA	421	83.6449	32.9742	75	63	92	1	35	89.8143	b
LN05	NA	NA	NA	NA	NA	NA	NA	NA	NA	NA	781	101.9366	27.023	99	81	118	1	69	108.471	b
LN06	NA	NA	NA	NA	NA	NA	NA	NA	NA	NA	95	91.479	25.6453	86	71	106	1	66	85.2424	b
LN07	NA	NA	NA	NA	NA	NA	NA	NA	NA	NA	80	74.8125	15.4335	74	65	84	1	49	100.9694	b
LN08	NA	NA	NA	NA	NA	NA	NA	NA	NA	NA	512	106.4629	30.6955	101.5	84	125	1	70	108.4429	b
LN09	NA	NA	NA	NA	NA	NA	NA	NA	NA	NA	338	76.4645	19.397	73	64	85	1	67	79.1418	b
LN10	NA	NA	NA	NA	NA	NA	NA	NA	NA	NA	1327	78.711	21.2493	76	64	89	1	86	82.8605	b
LN11	NA	NA	NA	NA	NA	NA	NA	NA	NA	NA	64	95.625	25.7777	93	78	115	1	40	108.825	b
LN12	NA	NA	NA	NA	NA	NA	NA	NA	NA	NA	28	104.5357	34.5795	97	81.5	123	1	46	96.413	b
LN13	NA	NA	NA	NA	NA	NA	NA	NA	NA	NA	29	112.8448	27.9301	113	89	135	1	59	110.0932	b
LN14	NA	NA	NA	NA	NA	NA	NA	NA	NA	NA	776	93.3106	38.3711	85	70	104	1	75	102.7	b
LN15	NA	NA	NA	NA	NA	NA	NA	NA	NA	NA	596	76.0302	20.2054	73	61	86	1	61	73.418	b
LN16	NA	NA	NA	NA	NA	NA	NA	NA	NA	NA	2218	63.8819	22.77	60	50	72	1	86	82.3023	b
LN17	NA	NA	NA	NA	NA	NA	NA	NA	NA	NA	294	71.9422	24.903	67.5	53	85	1	64	71.9531	b
LN18	NA	NA	NA	NA	NA	NA	NA	NA	NA	NA	1785	66.165	18.2753	63	53	76	1	80	70.575	b
LN19	NA	NA	NA	NA	NA	NA	NA	NA	NA	NA	940	76.2989	26.245	70	59	86	1	76	93.2632	b
LN20	NA	NA	NA	NA	NA	NA	NA	NA	NA	NA	588	73.1582	19.3407	70	60	82	1	100	64.44	b
LN21	NA	NA	NA	NA	NA	NA	NA	NA	NA	NA	738	98.6518	23.9139	96	82	113	1	104	91.7115	b
LN22	NA	NA	NA	NA	NA	NA	NA	NA	NA	NA	121	86.4091	26.7052	84	68	98	3	65	69.3923	b
LN23	NA	NA	NA	NA	NA	NA	NA	NA	NA	NA	51	140.9118	41.2704	142	112	170	5	79	82.9177	m
LN01	1102	128.7849	44.3051	123	95	157	1	107	108.0047	b	1315	75.4133	22.2273	73	59	87	1	106	70.934	b
LN02	220	95.7091	31.2707	92.5	70.5	116	1	48	64.9375	b	463	60.2624	19.6162	57	45	72	1	84	55.3214	b
LN03	292	112.6233	36.1376	105.5	85	134	1	49	110.3367	b	131	91.0115	24.0744	88	74	105	1	71	77.8099	b
LN04	545	114.2523	45.6584	108	79	139	1	46	79.2174	b	522	65.1992	20.3969	63	49	78	1	84	66.7738	b
LN05	425	152.4906	51.848	153	114	184	1	23	83.7609	b	407	80.129	21.3966	77	64	93	1	78	79.0256	b
LN06	153	158.0359	44.5935	156	127	189	1	35	84.1286	b	97	77.2113	22.1015	75	62	89	1	48	88.1042	b
LN07	58	123.4828	54.4515	116	77	173	1	44	84.8636	b	55	74.2273	24.2078	71	57	87	1	52	85.4615	b
LN01	NA	NA	NA	NA	NA	NA	NA	NA	NA	NA	208	61.7212	16.946	60	49	74	5	83	57.6687	m
LN02	NA	NA	NA	NA	NA	NA	NA	NA	NA	NA	90	78.9	20.669	77.5	63	92	5	52	78.7692	m
LN03	NA	NA	NA	NA	NA	NA	NA	NA	NA	NA	692	120.0983	42.2648	117	87	148	1	59	78.0763	b
LN04	NA	NA	NA	NA	NA	NA	NA	NA	NA	NA	1124	65.6788	19.7571	63	50.5	78	1	67	59.6045	b
LN05	NA	NA	NA	NA	NA	NA	NA	NA	NA	NA	566	52.1413	20.8613	48	38	60	1	66	64.9091	b
LN06	NA	NA	NA	NA	NA	NA	NA	NA	NA	NA	537	64.325	21.3952	61	49	78	1	86	53.2209	b
LN07	NA	NA	NA	NA	NA	NA	NA	NA	NA	NA	82	110.8659	29.3407	107	88	126	1	53	105.9528	b
LN08	NA	NA	NA	NA	NA	NA	NA	NA	NA	NA	99	106.197	32.4221	101	82	123	1	47	98.5426	b
LN09	NA	NA	NA	NA	NA	NA	NA	NA	NA	NA	58	101.4655	47.3234	88	66	122	1	67	98.1269	b
LN10	NA	NA	NA	NA	NA	NA	NA	NA	NA	NA	1098	74.2741	26.6641	68	55	87	1	66	72.8636	b
LN11	NA	NA	NA	NA	NA	NA	NA	NA	NA	NA	212	77.3491	23.9764	76.5	59	94.5	5	70	64.1429	m
LN14	NA	NA	NA	NA	NA	NA	NA	NA	NA	NA	35	61.6714	17.4886	61	47	73	5	31	59.8548	m
LN01	NA	NA	NA	NA	NA	NA	NA	NA	NA	NA	345	103.1058	42.5132	92	69	130	5	64	69.5469	m
LN02	NA	NA	NA	NA	NA	NA	NA	NA	NA	NA	28	79.8214	49.6693	60	45.5	101.5	5	53	52.6887	m
LN03	NA	NA	NA	NA	NA	NA	NA	NA	NA	NA	43	86.8023	62.1739	57	42	115	5	59	48.5339	m
LN04	NA	NA	NA	NA	NA	NA	NA	NA	NA	NA	436	101.1858	44.3226	89	68.5	124	5	81	64.9198	m
LN05	NA	NA	NA	NA	NA	NA	NA	NA	NA	NA	23	56.2391	16.9551	59	40	64	1	77	68.1623	b
LN06	NA	NA	NA	NA	NA	NA	NA	NA	NA	NA	223	37.0516	12.1942	34	28	44	1	65	38.7154	b
LN07	NA	NA	NA	NA	NA	NA	NA	NA	NA	NA	360	35.95	11.3566	33	27.5	42	1	87	34.569	b
LN08	NA	NA	NA	NA	NA	NA	NA	NA	NA	NA	72	57	20.5159	54	41.5	67.5	1	60	55.5	b
LN09	NA	NA	NA	NA	NA	NA	NA	NA	NA	NA	91	50.478	15.9743	47	36	63	1	64	44.8594	b
LN10	NA	NA	NA	NA	NA	NA	NA	NA	NA	NA	59	56.5	11.2648	56	48	64	1	81	58.3889	b
LN11	NA	NA	NA	NA	NA	NA	NA	NA	NA	NA	38	88.4211	44.4373	75.5	55	110	5	104	59.9904	m
LN12	NA	NA	NA	NA	NA	NA	NA	NA	NA	NA	24	92.3333	53.8409	70.5	62.5	97.5	5	107	52.1262	m
LN13	NA	NA	NA	NA	NA	NA	NA	NA	NA	NA	30	64.5333	42.0226	56.5	37	69	5	74	62.3108	m
LN14	NA	NA	NA	NA	NA	NA	NA	NA	NA	NA	338	110.5059	32.1291	108	86	132	1	71	116.2324	b
LN15	NA	NA	NA	NA	NA	NA	NA	NA	NA	NA	201	87.893	35.3688	80	65	98	5	118	69.8814	m
LN16	NA	NA	NA	NA	NA	NA	NA	NA	NA	NA	587	126.2274	49.4595	119	84	167	5	105	65.5191	m
LN17	NA	NA	NA	NA	NA	NA	NA	NA	NA	NA	651	122.3802	47.1579	113	84	157	5	155	58.4226	m
LN18	NA	NA	NA	NA	NA	NA	NA	NA	NA	NA	537	115.176	42.2598	111	79	148	5	117	77.7137	m
LN19	NA	NA	NA	NA	NA	NA	NA	NA	NA	NA	746	131.3954	50.4721	125	88	172	5	105	72.9095	m
LN20	NA	NA	NA	NA	NA	NA	NA	NA	NA	NA	715	127.6902	49.8659	120	84	165	5	87	68.7529	m
LN21	NA	NA	NA	NA	NA	NA	NA	NA	NA	NA	404	107.3861	42.7508	99	74	130	5	73	68.1301	m
LN22	NA	NA	NA	NA	NA	NA	NA	NA	NA	NA	384	98.375	36.9685	89	73	114.5	5	106	59.3774	m
LN23	NA	NA	NA	NA	NA	NA	NA	NA	NA	NA	1176	82.494	45.2961	75	56.5	107	5	69	65.413	m
LN01	NA	NA	NA	NA	NA	NA	NA	NA	NA	NA	449	53.5401	15.6543	52	42	63	1	87	51.6954	b
LN02	NA	NA	NA	NA	NA	NA	NA	NA	NA	NA	660	52.4045	15.4091	50	40	61.5	1	96	39.375	b
LN03	NA	NA	NA	NA	NA	NA	NA	NA	NA	NA	574	70.6934	28.7023	63	51	79	1	78	67.7692	b
LN04	NA	NA	NA	NA	NA	NA	NA	NA	NA	NA	859	84.7293	31.5832	78	62	99	1	98	68.5612	b
LN05	NA	NA	NA	NA	NA	NA	NA	NA	NA	NA	101	95.1337	35.751	87	71	108	1	83	71.5602	b
LN06	NA	NA	NA	NA	NA	NA	NA	NA	NA	NA	2103	70.2156	24.9434	66	53	81	1	84	69.7262	b
LN07	NA	NA	NA	NA	NA	NA	NA	NA	NA	NA	83	92.4518	27.9027	88	71	106	1	54	78.1852	b
LN01	NA	NA	NA	NA	NA	NA	NA	NA	NA	NA	46	56.8043	15.2168	55	43	69	1	36	58	b
LN02	NA	NA	NA	NA	NA	NA	NA	NA	NA	NA	25	61.26	22.3836	58	45	67	1	47	59.9255	b
LN03	NA	NA	NA	NA	NA	NA	NA	NA	NA	NA	24	86.4583	21.208	87	67.5	101	1	60	81.6833	b
LN04	NA	NA	NA	NA	NA	NA	NA	NA	NA	NA	35	95.9	29.1014	91	77	110	1	40	99.275	b
LN05	NA	NA	NA	NA	NA	NA	NA	NA	NA	NA	216	93.5741	38.4225	85	66	112	1	66	95.697	b
LN06	NA	NA	NA	NA	NA	NA	NA	NA	NA	NA	186	88.5161	37.7691	81	64	101	1	51	126.9902	b
LN07	NA	NA	NA	NA	NA	NA	NA	NA	NA	NA	50	97.38	30.6612	93.5	70	117	1	36	72.5556	b
LN01	NA	NA	NA	NA	NA	NA	NA	NA	NA	NA	278	145.1295	97.8034	100	67	225	5	42	60.119	m
LN02	NA	NA	NA	NA	NA	NA	NA	NA	NA	NA	1166	61.1681	20.6605	57	47	71	1	64	73.9844	b
LN03	NA	NA	NA	NA	NA	NA	NA	NA	NA	NA	464	52.5388	19.2179	48	40	60	1	66	63.9697	b
LN04	NA	NA	NA	NA	NA	NA	NA	NA	NA	NA	875	45.9937	11.0904	44	38	52	1	94	49.0638	b
LN05	NA	NA	NA	NA	NA	NA	NA	NA	NA	NA	965	58.1135	18.252	55	45	66	1	55	63.3	b
LN06	NA	NA	NA	NA	NA	NA	NA	NA	NA	NA	4134	54.8416	19.0385	51	41	63	1	67	73.6642	b
LN07	NA	NA	NA	NA	NA	NA	NA	NA	NA	NA	1975	92.6706	45.578	79	60	110	1	63	76.7064	b
LN08	NA	NA	NA	NA	NA	NA	NA	NA	NA	NA	1154	68.3414	40.4066	56	45	72	1	73	61.0342	b
LN09	NA	NA	NA	NA	NA	NA	NA	NA	NA	NA	543	81.6805	31.9697	73	59	95	1	38	82.4211	b
LN10	NA	NA	NA	NA	NA	NA	NA	NA	NA	NA	87	68.0632	39.4723	57	45	77	1	32	63.6563	b
LN11	NA	NA	NA	NA	NA	NA	NA	NA	NA	NA	287	92.7962	71.6731	69	50	100	5	37	67.6081	m
LN12	NA	NA	NA	NA	NA	NA	NA	NA	NA	NA	33	77.5909	24.7126	70	58	90	1	31	83.7258	b
LN13	NA	NA	NA	NA	NA	NA	NA	NA	NA	NA	53	55.1226	15.981	52	44	66	1	36	62.6944	b
LN14	NA	NA	NA	NA	NA	NA	NA	NA	NA	NA	609	75.1716	37.0434	66	50	88	1	55	60.6818	b
LN01	NA	NA	NA	NA	NA	NA	NA	NA	NA	NA	979	103.212	43.2719	100	68	135	5	60	56.6667	m
LN02	NA	NA	NA	NA	NA	NA	NA	NA	NA	NA	602	110.9784	35.53	107	85	135	5	77	62.4091	m
LN03	NA	NA	NA	NA	NA	NA	NA	NA	NA	NA	272	88.125	23.6531	87	70	103	3	66	71.9697	b
LN04	NA	NA	NA	NA	NA	NA	NA	NA	NA	NA	209	111.0789	43.3499	105	77	142	5	64	60.7031	m
LN05	NA	NA	NA	NA	NA	NA	NA	NA	NA	NA	69	54.6449	24.7999	50	37	67	5	57	34.2018	m
LN06	NA	NA	NA	NA	NA	NA	NA	NA	NA	NA	96	71.5729	25.5488	68.5	53	85.5	3	53	51.0849	b
LN07	NA	NA	NA	NA	NA	NA	NA	NA	NA	NA	561	72.2754	37.8923	64	49	83	3	77	56.513	b
LN01	NA	NA	NA	NA	NA	NA	NA	NA	NA	NA	2114	62.6348	21.2724	59	48	74	1	82	64.4512	b
LN02	NA	NA	NA	NA	NA	NA	NA	NA	NA	NA	1805	66.5105	25.8925	62	49	77	1	101	74.6683	b
LN03	NA	NA	NA	NA	NA	NA	NA	NA	NA	NA	267	186.9007	93.5897	172	110	245	5	56	86.7857	m
LN04	NA	NA	NA	NA	NA	NA	NA	NA	NA	NA	90	64.6	19.4313	63	49	79	1	70	81.0714	b
LN05	NA	NA	NA	NA	NA	NA	NA	NA	NA	NA	59	79.4153	28.0795	74	57	96	1	56	74.8393	b
LN06	NA	NA	NA	NA	NA	NA	NA	NA	NA	NA	147	168.2551	88.2377	146	98	237	5	59	73.9407	m
LN07	NA	NA	NA	NA	NA	NA	NA	NA	NA	NA	578	252.3426	122.3933	264	134	362	5	49	77.1939	m
LN08	NA	NA	NA	NA	NA	NA	NA	NA	NA	NA	23	79.9348	33.8618	69	54	101	1	37	38.6892	b
LN09	NA	NA	NA	NA	NA	NA	NA	NA	NA	NA	618	38.2638	9.9189	36	31	43	1	65	52.9769	b
LN10	NA	NA	NA	NA	NA	NA	NA	NA	NA	NA	163	98.9417	42.8676	88	71	110	1	56	75.4286	b
LN11	NA	NA	NA	NA	NA	NA	NA	NA	NA	NA	362	79.4227	25.6599	74	60	91	1	92	73.1196	b
LN12	NA	NA	NA	NA	NA	NA	NA	NA	NA	NA	126	88.8492	24.1042	86	71	105	1	64	80.0625	b
LN13	NA	NA	NA	NA	NA	NA	NA	NA	NA	NA	175	79.5971	30.8265	73	60	92	1	69	76.4275	b
LN14	NA	NA	NA	NA	NA	NA	NA	NA	NA	NA	187	111.4412	43.0298	104	81	138	1	69	94.8188	b
LN15	NA	NA	NA	NA	NA	NA	NA	NA	NA	NA	106	79.7076	29.9236	75	58	93	1	66	68.9242	b
LN16	NA	NA	NA	NA	NA	NA	NA	NA	NA	NA	206	78.3107	21.544	76	63	92	1	76	81.0263	b
LN17	NA	NA	NA	NA	NA	NA	NA	NA	NA	NA	97	80.0979	19.0113	78	66	91	1	65	84.5154	b
LN18	NA	NA	NA	NA	NA	NA	NA	NA	NA	NA	81	87.7593	30.0299	82	70	100	1	24	80.9583	b
LN19	NA	NA	NA	NA	NA	NA	NA	NA	NA	NA	23	77.7174	22.2934	74	60	90	1	47	73.4787	b
LN20	NA	NA	NA	NA	NA	NA	NA	NA	NA	NA	126	90.754	26.5631	86	72	106	1	25	84.98	b
LN21	NA	NA	NA	NA	NA	NA	NA	NA	NA	NA	91	61.0165	17.7816	57	49	71	1	44	75.2955	b
LN22	NA	NA	NA	NA	NA	NA	NA	NA	NA	NA	169	126.4172	50.7281	124	82	162	1	69	87.7319	b
LN23	NA	NA	NA	NA	NA	NA	NA	NA	NA	NA	89	224.0393	144.477	169	90	368	5	49	75.3367	m
LN01	NA	NA	NA	NA	NA	NA	NA	NA	NA	NA	761	40.1045	14.901	38	29	47	1	91	36.2253	b
LN02	NA	NA	NA	NA	NA	NA	NA	NA	NA	NA	164	28.2195	8.2771	26	22	33	1	80	32.2	b
LN03	NA	NA	NA	NA	NA	NA	NA	NA	NA	NA	607	37.9185	14.6384	35	28	45	1	89	43.3202	b
LN04	NA	NA	NA	NA	NA	NA	NA	NA	NA	NA	376	36.7207	10.7778	35.5	28	43	1	93	38.2634	b
LN05	NA	NA	NA	NA	NA	NA	NA	NA	NA	NA	2138	67.5734	34.1622	59	43	81	1	89	56.1517	b
LN06	NA	NA	NA	NA	NA	NA	NA	NA	NA	NA	1628	112.4337	44.3579	106	79	138	3	85	65.1471	b
LN07	NA	NA	NA	NA	NA	NA	NA	NA	NA	NA	840	84.05	35.4814	78	56	105	3	67	56.4403	b
LN08	NA	NA	NA	NA	NA	NA	NA	NA	NA	NA	1157	193.1128	76.5757	216	126	253	5	53	62.5377	m
LN09	NA	NA	NA	NA	NA	NA	NA	NA	NA	NA	74	75.7973	25.1411	72	58	85	3	56	59.6071	b
LN10	NA	NA	NA	NA	NA	NA	NA	NA	NA	NA	48	158.0833	91.8831	120	85	249	5	45	55.9222	m
LN11	NA	NA	NA	NA	NA	NA	NA	NA	NA	NA	55	85.2818	33.6923	80	61	108	1	52	64.7308	b
LN12	NA	NA	NA	NA	NA	NA	NA	NA	NA	NA	283	77.6449	32.3121	72	52	95	3	64	57.7813	b
LN13	NA	NA	NA	NA	NA	NA	NA	NA	NA	NA	129	82.3605	32.2381	76	60	99	3	58	53.5517	b
LN14	NA	NA	NA	NA	NA	NA	NA	NA	NA	NA	178	97.7921	36.4361	91	71	121	3	45	56.9889	b
LN15	NA	NA	NA	NA	NA	NA	NA	NA	NA	NA	52	81.4038	35.226	74.5	53	103.5	5	37	61.7973	m
LN16	NA	NA	NA	NA	NA	NA	NA	NA	NA	NA	67	54.4851	12.5414	54	45	62	1	56	65.8929	b
LN17	NA	NA	NA	NA	NA	NA	NA	NA	NA	NA	15	41.0333	10.9144	40	31	52	1	74	49.5676	b
LN18	NA	NA	NA	NA	NA	NA	NA	NA	NA	NA	138	53.9348	14.3226	52.5	42	64	1	46	58.5435	b
LN19	NA	NA	NA	NA	NA	NA	NA	NA	NA	NA	94	71.9681	19.9223	69.5	58	85	1	46	60.1522	b
LN20	NA	NA	NA	NA	NA	NA	NA	NA	NA	NA	90	56.6333	16.8184	57	42	69	1	37	57.0135	b
LN21	NA	NA	NA	NA	NA	NA	NA	NA	NA	NA	62	50.7258	15.9768	50.5	37	56	1	58	61.9138	b
LN22	NA	NA	NA	NA	NA	NA	NA	NA	NA	NA	29	48.7414	11.6486	48	38	57	1	39	52.7051	b
LN23	NA	NA	NA	NA	NA	NA	NA	NA	NA	NA	35	54.6714	15.1065	54	47	65	1	39	67.0641	b
LN24	NA	NA	NA	NA	NA	NA	NA	NA	NA	NA	1895	124.891	43.6011	131	90	158	5	177	55.2119	m
LN25	NA	NA	NA	NA	NA	NA	NA	NA	NA	NA	1176	76.5808	26.5539	74	56	95	5	90	48.8444	m
LN26	NA	NA	NA	NA	NA	NA	NA	NA	NA	NA	670	90.1373	29.2181	86	68	110	5	83	72.9458	m
LN27	NA	NA	NA	NA	NA	NA	NA	NA	NA	NA	417	167.2266	40.3278	171	147	194	5	90	65.2444	m
LN28	NA	NA	NA	NA	NA	NA	NA	NA	NA	NA	51	60.6765	13.2389	59	52	69	1	78	55.9231	b
LN29	NA	NA	NA	NA	NA	NA	NA	NA	NA	NA	1558	183.794	61.4677	192	136	231	5	80	61	m
LN30	NA	NA	NA	NA	NA	NA	NA	NA	NA	NA	4198	202.3009	54.2047	211	174	237	5	111	60.8784	m
LN33	NA	NA	NA	NA	NA	NA	NA	NA	NA	NA	4479	115.7498	68.7547	123	65	173	5	158	58.2975	m
LN34	NA	NA	NA	NA	NA	NA	NA	NA	NA	NA	1953	125.5548	76.2558	149	80	183	5	133	75.6203	m
LN35	NA	NA	NA	NA	NA	NA	NA	NA	NA	NA	5943	188.4813	45.4568	194	163	220	5	70	76.7429	m
LN36	NA	NA	NA	NA	NA	NA	NA	NA	NA	NA	10822	180.4923	38.7132	183	157	206	5	147	69.1939	m
LN37	NA	NA	NA	NA	NA	NA	NA	NA	NA	NA	15908	189.2445	53.2735	198	155	227	5	195	54.7974	m
LN01	NA	NA	NA	NA	NA	NA	NA	NA	NA	NA	242	59.1157	18.375	56	46	67	1	93	51.3172	b
LN02	NA	NA	NA	NA	NA	NA	NA	NA	NA	NA	673	82.1018	37.4076	71	53	107	1	82	42.0488	b
LN03	NA	NA	NA	NA	NA	NA	NA	NA	NA	NA	2317	61.4853	23.1093	58	44	74	1	90	55.9889	b
LN04	NA	NA	NA	NA	NA	NA	NA	NA	NA	NA	1446	53.3022	23.2341	49	39	60	1	85	46.3706	b
LN05	NA	NA	NA	NA	NA	NA	NA	NA	NA	NA	301	58.6362	21.1139	55	44	69	1	91	50.5879	b
LN06	NA	NA	NA	NA	NA	NA	NA	NA	NA	NA	1004	54.1882	16.5465	52	42	64	1	85	48.7	b
LN07	NA	NA	NA	NA	NA	NA	NA	NA	NA	NA	2838	62.0063	23.9044	56	45	73	5	103	52.2864	m
LN01	NA	NA	NA	NA	NA	NA	NA	NA	NA	NA	2053	231.2521	71.7588	238	176	286	5	65	93.2385	m
LN02	NA	NA	NA	NA	NA	NA	NA	NA	NA	NA	13	52.2692	13.3613	53	47	60	1	73	53.8288	b
LN03	NA	NA	NA	NA	NA	NA	NA	NA	NA	NA	443	66.4819	25.5592	60	48	78	1	61	57.2377	b
LN04	NA	NA	NA	NA	NA	NA	NA	NA	NA	NA	1082	54.7957	21.3783	50	40	63	1	106	54.3208	b
LN05	NA	NA	NA	NA	NA	NA	NA	NA	NA	NA	1165	44.4605	12.8538	42	35	50	1	90	41.1556	b
LN06	NA	NA	NA	NA	NA	NA	NA	NA	NA	NA	181	64.3508	18.9084	63	50	74	1	59	63.3644	b
LN07	NA	NA	NA	NA	NA	NA	NA	NA	NA	NA	344	69.6919	24.3575	64	50	82.5	1	60	63.4	b
LN08	NA	NA	NA	NA	NA	NA	NA	NA	NA	NA	257	71.4883	21.1648	67	57	84	1	60	68.8333	b
LN09	NA	NA	NA	NA	NA	NA	NA	NA	NA	NA	150	79.22	27.6956	73.5	58	97	1	50	72.5	b
LN10	NA	NA	NA	NA	NA	NA	NA	NA	NA	NA	816	46.6544	14.28	44	36	54	1	106	56.2075	b
LN11	NA	NA	NA	NA	NA	NA	NA	NA	NA	NA	128	83.6328	26.2725	81	65	97.5	1	62	92.1129	b
LN12	NA	NA	NA	NA	NA	NA	NA	NA	NA	NA	133	78.7105	19.6106	76	64	90	1	64	80.6719	b
LN13	NA	NA	NA	NA	NA	NA	NA	NA	NA	NA	125	84.82	39.3251	77	58	96	1	76	69.1053	b
LN14	NA	NA	NA	NA	NA	NA	NA	NA	NA	NA	294	137.619	57.1991	126	98	159	1	43	103.4767	b
LN15	NA	NA	NA	NA	NA	NA	NA	NA	NA	NA	86	89.2442	25.2709	87	71	102	1	69	81.0652	b
LN16	NA	NA	NA	NA	NA	NA	NA	NA	NA	NA	142	136.7606	70.9386	112.5	80	194	1	50	87.68	b
LN17	NA	NA	NA	NA	NA	NA	NA	NA	NA	NA	153	123.5392	34.5756	117	98	149	1	44	93.4318	b
LN18	NA	NA	NA	NA	NA	NA	NA	NA	NA	NA	253	144.4209	69.906	129	91	182	1	64	100.6719	b
LN19	NA	NA	NA	NA	NA	NA	NA	NA	NA	NA	104	68.0962	23.3988	61.5	51	84	1	64	77.8125	b
LN20	NA	NA	NA	NA	NA	NA	NA	NA	NA	NA	48	73.4375	30.336	66.5	49	86.5	1	37	75.3919	b
LN21	NA	NA	NA	NA	NA	NA	NA	NA	NA	NA	43	62.4767	19.1467	57	47	76	1	62	67.5645	b
LN22	NA	NA	NA	NA	NA	NA	NA	NA	NA	NA	414	135.6836	73.4134	112	84	158	1	25	92.18	b
LN23	NA	NA	NA	NA	NA	NA	NA	NA	NA	NA	517	117.4632	36.6782	111	90	138	1	120	83.4083	b
LN24	NA	NA	NA	NA	NA	NA	NA	NA	NA	NA	255	131.2569	34.1624	125	107	153	1	78	116.6538	b
LN01	NA	NA	NA	NA	NA	NA	NA	NA	NA	NA	150	61.42	16.8875	60.5	49	70	1	84	64.631	b
LN02	NA	NA	NA	NA	NA	NA	NA	NA	NA	NA	2250	58.0618	17.184	56	45	68	1	54	63.5741	b
LN03	NA	NA	NA	NA	NA	NA	NA	NA	NA	NA	1422	71.3678	22.3692	68	55	84	1	67	81.3209	b
LN04	NA	NA	NA	NA	NA	NA	NA	NA	NA	NA	142	68.5493	19.2882	67	52	81	1	53	78.3679	b
LN05	NA	NA	NA	NA	NA	NA	NA	NA	NA	NA	133	66.8835	20.1407	63	51	77	1	59	71.517	b
LN06	NA	NA	NA	NA	NA	NA	NA	NA	NA	NA	143	81.8496	22.6069	78	66	94	1	48	69.1458	b
LN07	NA	NA	NA	NA	NA	NA	NA	NA	NA	NA	1241	100.9746	40.9652	93	73	117	1	51	88.8529	b
LN08	NA	NA	NA	NA	NA	NA	NA	NA	NA	NA	367	80.9768	23.1205	77	64	95	1	51	93.3039	b
LN09	NA	NA	NA	NA	NA	NA	NA	NA	NA	NA	400	76.4175	20.7752	74	61	88.5	1	62	83.8387	b
LN10	NA	NA	NA	NA	NA	NA	NA	NA	NA	NA	1004	80.8436	22.54	77	64	93.5	1	44	83.8636	b
LN11	NA	NA	NA	NA	NA	NA	NA	NA	NA	NA	1248	94.2204	30.7001	88	72	110	1	59	103.6017	b
LN12	NA	NA	NA	NA	NA	NA	NA	NA	NA	NA	281	97.4609	25.0333	94	80	111	1	53	104.0849	b
LN13	NA	NA	NA	NA	NA	NA	NA	NA	NA	NA	298	77.7013	33.7594	71	56	88	1	56	78.6786	b
LN14	NA	NA	NA	NA	NA	NA	NA	NA	NA	NA	60	99.0333	31.6926	96	74	117.5	1	58	81.2586	b
LN15	NA	NA	NA	NA	NA	NA	NA	NA	NA	NA	96	83.7604	22.2953	83.5	65	98	1	56	79.4821	b
LN16	NA	NA	NA	NA	NA	NA	NA	NA	NA	NA	105	100.8333	41.0866	93	74	119	1	62	77.4032	b
LN17	NA	NA	NA	NA	NA	NA	NA	NA	NA	NA	37	80.5541	18.5636	76	66	92	1	59	86.5339	b
LN18	NA	NA	NA	NA	NA	NA	NA	NA	NA	NA	192	90.5365	23.8106	87	73	105	1	57	95.3421	b
LN19	NA	NA	NA	NA	NA	NA	NA	NA	NA	NA	86	90.9419	23.7173	86	77	105	1	46	94.913	b
LN20	NA	NA	NA	NA	NA	NA	NA	NA	NA	NA	82	99.5854	22.3685	97.5	84	115	1	54	108.9074	b
LN21	NA	NA	NA	NA	NA	NA	NA	NA	NA	NA	78	100.3333	21.9825	97.5	81	118	1	43	104.6628	b
LN22	NA	NA	NA	NA	NA	NA	NA	NA	NA	NA	1256	97.2078	32.0239	93	74	112	1	73	78.9521	b
LN23	NA	NA	NA	NA	NA	NA	NA	NA	NA	NA	721	104.1865	37.0188	96	79	119	1	68	92.1324	b
LN01	NA	NA	NA	NA	NA	NA	NA	NA	NA	NA	2697	59.1656	14.1988	57	49	67	1	61	49.6475	b
LN02	NA	NA	NA	NA	NA	NA	NA	NA	NA	NA	1431	50.8424	13.6696	49	41	59	1	99	60.8232	b
LN03	NA	NA	NA	NA	NA	NA	NA	NA	NA	NA	405	57.3839	16.0568	55	45	68	1	85	63.5706	b
LN04	NA	NA	NA	NA	NA	NA	NA	NA	NA	NA	2169	205.5733	87.2674	232	124	275	5	123	69.9959	m
LN05	NA	NA	NA	NA	NA	NA	NA	NA	NA	NA	190	168.5158	96.8837	162	76	260	5	67	73.1418	m
LN06	NA	NA	NA	NA	NA	NA	NA	NA	NA	NA	624	175.7612	95.9142	174	79	263	5	89	67.4438	m
LN08	NA	NA	NA	NA	NA	NA	NA	NA	NA	NA	1705	204.2372	88.7242	232	120	276	5	120	73.25	m
LN09	NA	NA	NA	NA	NA	NA	NA	NA	NA	NA	51	101.5588	23.8515	98	83	121	5	60	70.2333	m
LN10	NA	NA	NA	NA	NA	NA	NA	NA	NA	NA	98	92.7755	39.3948	84	58	122	1	81	57.9691	b
LN11	NA	NA	NA	NA	NA	NA	NA	NA	NA	NA	18	57.1111	17.023	53	42	76	1	84	69.2619	b
LN01	NA	NA	NA	NA	NA	NA	NA	NA	NA	NA	313	33.2412	11.4634	30	25	38	1	96	32.9896	b
LN02	NA	NA	NA	NA	NA	NA	NA	NA	NA	NA	524	69.3435	24.0003	65.5	52	85	3	109	45.6743	b
LN03	NA	NA	NA	NA	NA	NA	NA	NA	NA	NA	810	55.6988	17.4148	52.5	42	65	1	79	56.6899	b
LN04	NA	NA	NA	NA	NA	NA	NA	NA	NA	NA	604	55.8609	21.9768	50	42	65	1	98	51.9082	b
LN05	NA	NA	NA	NA	NA	NA	NA	NA	NA	NA	1692	55.0118	19.4918	52	40	65	1	100	47.73	b
LN06	NA	NA	NA	NA	NA	NA	NA	NA	NA	NA	1552	151.2803	60.0697	158	101	199	5	120	58.7417	m
LN07	NA	NA	NA	NA	NA	NA	NA	NA	NA	NA	539	173.3404	49.5489	180	137	208	1	104	52.3942	b
LN08	NA	NA	NA	NA	NA	NA	NA	NA	NA	NA	1309	157.6558	67.691	167	96	215	5	118	59.4746	m
LN09	NA	NA	NA	NA	NA	NA	NA	NA	NA	NA	496	132.3327	58.7332	132	80	177	5	121	52.0289	m
LN10	NA	NA	NA	NA	NA	NA	NA	NA	NA	NA	99	124.8838	63.9328	119	62	183	5	97	48.6753	m
LN11	NA	NA	NA	NA	NA	NA	NA	NA	NA	NA	103	76.665	44.6187	63	47	84	5	89	62.7135	m
LN12	NA	NA	NA	NA	NA	NA	NA	NA	NA	NA	2273	131.2743	48.8233	135	89	169	5	112	68.1696	m
LN13	NA	NA	NA	NA	NA	NA	NA	NA	NA	NA	149	134.2852	58.8696	140	79	187	5	60	59	m
LN14	NA	NA	NA	NA	NA	NA	NA	NA	NA	NA	760	116.4184	40.022	120	81	147	5	91	64.1593	m
LN15	NA	NA	NA	NA	NA	NA	NA	NA	NA	NA	3772	139.9735	56.2426	142	92	185	5	80	60.9125	m
LN16	NA	NA	NA	NA	NA	NA	NA	NA	NA	NA	165	55.2818	17.4426	53	43	64	1	82	56.0854	b
LN17	NA	NA	NA	NA	NA	NA	NA	NA	NA	NA	711	75.0598	22.6298	72	59	87	1	102	77.3137	b
LN18	NA	NA	NA	NA	NA	NA	NA	NA	NA	NA	2648	116.9898	40.8683	111.5	82	147	5	116	60.1724	m
LN19	NA	NA	NA	NA	NA	NA	NA	NA	NA	NA	765	129.6948	52.6927	137	80	175	5	67	66.9776	m
LN20	NA	NA	NA	NA	NA	NA	NA	NA	NA	NA	221	62.2149	22.878	59	47	70	1	90	58.2	b
LN21	NA	NA	NA	NA	NA	NA	NA	NA	NA	NA	326	65.3865	20.3464	63.5	50	77	1	87	62.0977	b
LN22	NA	NA	NA	NA	NA	NA	NA	NA	NA	NA	566	127.03	52.8223	121	82	167	5	92	56.3587	m
LN23	NA	NA	NA	NA	NA	NA	NA	NA	NA	NA	130	133.1154	60.3504	128.5	83	180	5	86	67.0581	m
LN01	NA	NA	NA	NA	NA	NA	NA	NA	NA	NA	369	61.8306	23.6206	57	44	74	1	97	43.0361	b
LN02	NA	NA	NA	NA	NA	NA	NA	NA	NA	NA	406	58.9409	19.6592	56	44	71	1	122	44.7705	b
LN03	NA	NA	NA	NA	NA	NA	NA	NA	NA	NA	187	64.1791	20.1044	60	50	73	1	102	41.0196	b
LN04	NA	NA	NA	NA	NA	NA	NA	NA	NA	NA	216	71.963	17.3532	69.5	58	83.5	1	64	60.7031	b
LN05	NA	NA	NA	NA	NA	NA	NA	NA	NA	NA	469	53.3422	16.8382	50	41	62	1	66	55.7121	b
LN06	NA	NA	NA	NA	NA	NA	NA	NA	NA	NA	921	77.93	32.4761	70	53	95	1	102	53.8627	b
LN07	NA	NA	NA	NA	NA	NA	NA	NA	NA	NA	327	96.1881	63.339	70	52	118	1	67	71.3955	b
LN08	NA	NA	NA	NA	NA	NA	NA	NA	NA	NA	241	65.5498	20.4189	62	50	76	1	54	73.6667	b
LN09	NA	NA	NA	NA	NA	NA	NA	NA	NA	NA	317	65.6514	20.4833	62	50	76	1	45	77.9889	b
LN10	NA	NA	NA	NA	NA	NA	NA	NA	NA	NA	946	72.9641	20.478	70.5	58	87	1	81	75.1914	b
LN11	NA	NA	NA	NA	NA	NA	NA	NA	NA	NA	519	85.9143	40.3724	76	60	98	1	88	75.5682	b
LN12	NA	NA	NA	NA	NA	NA	NA	NA	NA	NA	202	95.8614	28.7956	91	73	113	1	67	109.3507	b
LN13	NA	NA	NA	NA	NA	NA	NA	NA	NA	NA	59	78.2119	33.3911	75	51	100	1	58	60.9828	b
LN14	NA	NA	NA	NA	NA	NA	NA	NA	NA	NA	226	95.7965	54.9496	77	60	112	1	78	72.2821	b
LN15	NA	NA	NA	NA	NA	NA	NA	NA	NA	NA	729	72.5562	31.8477	65	50	85	1	94	58.9255	b
LN16	NA	NA	NA	NA	NA	NA	NA	NA	NA	NA	366	69.2322	21.5642	67	52	82	1	57	72.6579	b
LN17	NA	NA	NA	NA	NA	NA	NA	NA	NA	NA	43	60.2442	20.3576	59	43	73	1	83	57.4759	b
LN18	NA	NA	NA	NA	NA	NA	NA	NA	NA	NA	169	82.4231	28.6379	77	61	99	1	82	84.7805	b
LN19	NA	NA	NA	NA	NA	NA	NA	NA	NA	NA	229	104.2773	49.3084	93	66	130	1	48	68.2292	b
LN01	NA	NA	NA	NA	NA	NA	NA	NA	NA	NA	2514	38.8302	13.063	37	29	46	1	104	40.6538	b
LN02	NA	NA	NA	NA	NA	NA	NA	NA	NA	NA	2550	52.1949	16.6625	50	40	62	1	123	55.4431	b
LN03	NA	NA	NA	NA	NA	NA	NA	NA	NA	NA	520	56.3942	24.1057	51	41	67	1	118	46.8729	b
LN04	NA	NA	NA	NA	NA	NA	NA	NA	NA	NA	1049	128.8479	75.2417	101	69	185	5	92	64.2717	m
LN05	NA	NA	NA	NA	NA	NA	NA	NA	NA	NA	456	45.9912	15.9042	43	34	54	1	95	43.4368	b
LN06	NA	NA	NA	NA	NA	NA	NA	NA	NA	NA	400	53.5025	18.1847	51	40	63	1	112	56.0536	b
LN07	NA	NA	NA	NA	NA	NA	NA	NA	NA	NA	2646	57.0964	24.0576	52	42	66	1	133	56.4624	b
LN08	NA	NA	NA	NA	NA	NA	NA	NA	NA	NA	1255	52.3335	18.6761	49	39	61	1	115	62.8652	b
LN09	NA	NA	NA	NA	NA	NA	NA	NA	NA	NA	386	69.2539	23.5933	64.5	52	81	1	101	63.3317	b
LN10	NA	NA	NA	NA	NA	NA	NA	NA	NA	NA	426	67.6432	31.9804	60	45	80	1	66	56.1667	b
LN11	NA	NA	NA	NA	NA	NA	NA	NA	NA	NA	1317	168.8288	63.5558	173	122	216	5	38	73.7895	m
LN12	NA	NA	NA	NA	NA	NA	NA	NA	NA	NA	370	59.7243	21.3694	56	45	69	1	64	61.8438	b
LN13	NA	NA	NA	NA	NA	NA	NA	NA	NA	NA	66	65.6667	20.255	62	50	77	1	89	48.7584	b
LN14	NA	NA	NA	NA	NA	NA	NA	NA	NA	NA	452	114.1903	53.2719	98.5	72	149	5	72	75.7361	m
LN15	NA	NA	NA	NA	NA	NA	NA	NA	NA	NA	645	107.6752	52.4358	91	67	138	5	101	67.3317	m
LN16	NA	NA	NA	NA	NA	NA	NA	NA	NA	NA	917	99.1292	42.0703	89	67	124	1	105	66.7667	b
LN17	NA	NA	NA	NA	NA	NA	NA	NA	NA	NA	1159	73.1911	23.3748	70	55	86	1	108	64.0926	b
LN18	NA	NA	NA	NA	NA	NA	NA	NA	NA	NA	44	56.0227	22.7856	52.5	39.5	72	5	50	47.78	m
LN19	NA	NA	NA	NA	NA	NA	NA	NA	NA	NA	56	37.0536	12.9389	37	27	44	5	56	45.0179	m
LN20	NA	NA	NA	NA	NA	NA	NA	NA	NA	NA	297	107.069	42.689	97	73	132	5	60	78.9	m
LN01	NA	NA	NA	NA	NA	NA	NA	NA	NA	NA	379	172.186	61.8899	171	121	216	5	88	107.4205	m
LN02	NA	NA	NA	NA	NA	NA	NA	NA	NA	NA	1590	203.8088	56.455	203.5	161	245	5	100	89.54	m
LN03	NA	NA	NA	NA	NA	NA	NA	NA	NA	NA	1030	218.535	82.6205	209	156	272	5	71	108.6972	m
LN04	NA	NA	NA	NA	NA	NA	NA	NA	NA	NA	1019	201.4853	98.0909	178	123	272	5	50	88.32	m
LN05	NA	NA	NA	NA	NA	NA	NA	NA	NA	NA	801	191.269	55.4375	192	147	231	5	86	110.1395	m
LN06	NA	NA	NA	NA	NA	NA	NA	NA	NA	NA	2437	218.7606	70.3387	213	165	268	5	121	112.5413	m
LN07	NA	NA	NA	NA	NA	NA	NA	NA	NA	NA	153	231.5588	55.9743	228	191	264	5	58	90.4655	m
LN08	NA	NA	NA	NA	NA	NA	NA	NA	NA	NA	834	265.5324	66.4014	272	221	313	5	74	95.0135	m
LN09	NA	NA	NA	NA	NA	NA	NA	NA	NA	NA	1340	252.8948	65.669	255	204	298.5	5	144	96.9514	m
LN10	NA	NA	NA	NA	NA	NA	NA	NA	NA	NA	4795	241.7826	65.758	239	196	284	5	161	128.2329	m
LN11	NA	NA	NA	NA	NA	NA	NA	NA	NA	NA	160	232.4125	70.4431	223	182	282	5	77	95.9805	m
LN12	NA	NA	NA	NA	NA	NA	NA	NA	NA	NA	756	100.8611	41.3473	91	72	117	1	65	98.4077	b
LN13	NA	NA	NA	NA	NA	NA	NA	NA	NA	NA	1070	109.5738	39.2091	101	81	131	1	87	111.1667	b
LN14	NA	NA	NA	NA	NA	NA	NA	NA	NA	NA	251	93.8665	28.7047	88	74	108	1	58	98.1207	b
LN15	NA	NA	NA	NA	NA	NA	NA	NA	NA	NA	1342	114.4016	49.4697	100	80	134	1	63	98.1349	b
LN16	NA	NA	NA	NA	NA	NA	NA	NA	NA	NA	124	104.0484	35.035	101	77	125	5	48	82.5	m
LN17	NA	NA	NA	NA	NA	NA	NA	NA	NA	NA	151	148.6258	45.6699	145	119	175	5	74	77.5405	m
LN18	NA	NA	NA	NA	NA	NA	NA	NA	NA	NA	902	106.9623	39.2851	99	78	127	5	107	81.0981	m
LN19	NA	NA	NA	NA	NA	NA	NA	NA	NA	NA	847	214.9451	54.0963	218	179	253	5	88	133.5114	m
LN01	NA	NA	NA	NA	NA	NA	NA	NA	NA	NA	242	100.5909	33.6394	97	75	123	3	78	69.9744	b
LN02	NA	NA	NA	NA	NA	NA	NA	NA	NA	NA	719	120.4972	31.3771	120	98	142	3	87	95.5575	b
LN03	NA	NA	NA	NA	NA	NA	NA	NA	NA	NA	441	116.3753	34.2177	112	90	138	3	74	80.7568	b
LN04	NA	NA	NA	NA	NA	NA	NA	NA	NA	NA	831	96.5698	28.7301	92	75	116	1	132	75.6061	b
LN05	NA	NA	NA	NA	NA	NA	NA	NA	NA	NA	149	142.0034	34.6066	141	113	165	5	101	61.8564	m
LN06	NA	NA	NA	NA	NA	NA	NA	NA	NA	NA	2225	148.8726	45.7337	146	116	177	5	73	80.637	m
LN07	NA	NA	NA	NA	NA	NA	NA	NA	NA	NA	9	173.1667	55.211	165	120	209	5	53	56.2925	m
LN08	NA	NA	NA	NA	NA	NA	NA	NA	NA	NA	278	127.8345	63.2769	113.5	75	173	5	56	64.7321	m
LN09	NA	NA	NA	NA	NA	NA	NA	NA	NA	NA	603	160.5746	50.8924	157	124	195	3	99	75.6717	b
LN10	NA	NA	NA	NA	NA	NA	NA	NA	NA	NA	59	98.5678	46.3967	91	56	133	5	46	58.5217	m
LN11	NA	NA	NA	NA	NA	NA	NA	NA	NA	NA	166	154.0904	94.9951	132	74	232	5	61	72.3033	m
LN12	NA	NA	NA	NA	NA	NA	NA	NA	NA	NA	176	132.1989	47.888	129.5	94	170	3	65	82.8385	b
LN13	NA	NA	NA	NA	NA	NA	NA	NA	NA	NA	73	106.4589	41.9515	103	72	142	3	56	62.3929	b
LN14	NA	NA	NA	NA	NA	NA	NA	NA	NA	NA	29	109.9483	54.3057	98	67	136	5	50	72.58	m
LN15	NA	NA	NA	NA	NA	NA	NA	NA	NA	NA	631	104.1513	45.9946	97	65	140	5	101	60.9554	m
LN16	NA	NA	NA	NA	NA	NA	NA	NA	NA	NA	217	66.5783	12.9871	65	58	73	5	55	68.7	m
LN01	NA	NA	NA	NA	NA	NA	NA	NA	NA	NA	1074	66.4469	19.5178	65	51	79	1	86	56.7907	b
LN02	NA	NA	NA	NA	NA	NA	NA	NA	NA	NA	2568	51.5292	14.9619	49	40	59	1	99	54.2879	b
LN03	NA	NA	NA	NA	NA	NA	NA	NA	NA	NA	956	77.9435	21.0141	75	63	90	1	67	77.6493	b
LN04	NA	NA	NA	NA	NA	NA	NA	NA	NA	NA	795	61.9365	17.8638	59	50	69	1	87	66.9828	b
LN05	NA	NA	NA	NA	NA	NA	NA	NA	NA	NA	854	62.4169	14.1621	60	52	70	1	102	56.2157	b
LN06	NA	NA	NA	NA	NA	NA	NA	NA	NA	NA	933	73.8387	28.0174	68	55	83	1	94	69.2234	b
LN07	NA	NA	NA	NA	NA	NA	NA	NA	NA	NA	2121	88.2308	27.3823	84	68	101	1	73	82.8562	b
LN08	NA	NA	NA	NA	NA	NA	NA	NA	NA	NA	107	80.8645	23.1661	77	64	96	1	68	64.4118	b
LN09	NA	NA	NA	NA	NA	NA	NA	NA	NA	NA	266	99.7857	34.5513	94	73	123	1	107	90.4439	b
LN10	NA	NA	NA	NA	NA	NA	NA	NA	NA	NA	1900	84.8858	34.9755	78	62	98	1	91	72.0604	b
LN11	NA	NA	NA	NA	NA	NA	NA	NA	NA	NA	71	108.2042	30.1555	107	84	127	1	54	98.4074	b
LN12	NA	NA	NA	NA	NA	NA	NA	NA	NA	NA	338	78.6627	30.7747	73.5	58	90	1	80	81.0875	b
LN13	NA	NA	NA	NA	NA	NA	NA	NA	NA	NA	95	109.2368	34.5313	106	78	130	1	56	122.2857	b
LN14	NA	NA	NA	NA	NA	NA	NA	NA	NA	NA	114	99.386	34.1524	98	74	121	1	81	87.6605	b
LN15	NA	NA	NA	NA	NA	NA	NA	NA	NA	NA	154	96.539	35.4596	90	72	113	1	72	86.4444	b
LN16	NA	NA	NA	NA	NA	NA	NA	NA	NA	NA	12	72.4167	27.711	66.5	56	86.5	1	62	55.5806	b
LN17	NA	NA	NA	NA	NA	NA	NA	NA	NA	NA	14	92.8571	21.8196	90.5	86	109	1	60	62.1	b
LN18	NA	NA	NA	NA	NA	NA	NA	NA	NA	NA	22	79.6364	29.4559	78.5	54	93	1	88	61.9205	b
LN19	NA	NA	NA	NA	NA	NA	NA	NA	NA	NA	11	48.9545	21.1015	46	33	59	1	70	56.4714	b
LN20	NA	NA	NA	NA	NA	NA	NA	NA	NA	NA	89	103.4438	26.9247	100	84	115	1	87	78.9138	b
LN21	NA	NA	NA	NA	NA	NA	NA	NA	NA	NA	116	73.8448	18.498	70.5	61	87	1	82	68.2317	b
LN22	NA	NA	NA	NA	NA	NA	NA	NA	NA	NA	224	72.0313	22.4341	69	55	85.5	1	117	77.0043	b
LN23	NA	NA	NA	NA	NA	NA	NA	NA	NA	NA	1237	100.2922	31.9087	97	76	119	1	92	82.1739	b
LN01	1812	109.0949	36.5383	109	82.5	134.5	1	227	40.4427	b	1303	57.0948	28.543	51	35	72	1	164	39.8415	b
LN02	1632	94.6679	33.3801	96	69	119	1	121	47.2521	b	1796	49.5418	16.4386	46	37	58	1	129	52.562	b
LN03	519	94.0645	34.6759	96	67	118	1	92	46.0109	b	531	37.1968	11.0834	35	28	43	1	109	45.9771	b
LN04	636	86.3632	40.5245	79	53	114	1	54	43.463	b	578	54.2716	16.9369	52	41	62	1	66	55.5	b
LN05	1188	96.7736	41.6402	92	63	123	1	80	56.5875	b	1087	58.9894	27.1713	53	41	68	1	73	53.0616	b
LN06	147	93.6701	33.8941	88	66	116	1	46	62.1739	b	153	75.3301	22.7399	73	59	87	1	58	86.8793	b
LN07	83	81.7771	29.3288	76	64	95	1	48	79.6667	b	109	89.0596	28.0705	86	66	105	1	75	68.5	b
LN08	217	133.1498	40.8978	132	104	160	1	54	68.5556	b	343	99.2784	47.1486	85	70	110	1	51	86.2451	b
LN09	440	138.0114	42.3103	140.5	110	166	1	61	61.6475	b	371	88.7102	23.9392	85	71	102	1	59	90.6864	b
LN10	263	217.4468	106.0677	218	111	306	5	143	71.0524	m	63	192.5318	84.005	168	133	264	5	60	82.0833	m
LN11	116	156.6035	63.3466	155	101.5	200.5	3	51	72.2059	b	49	136.8469	53.7992	132	92	188	3	43	85.4767	b
LN12	140	157.3	54.5002	160.5	108	194.5	1	24	60.8333	b	64	94.8125	29.4591	89.5	74	111.5	1	33	89.197	b
LN13	81	95.6852	35.5732	92	71	113	1	63	71.6111	b	36	80.4444	20.544	78.5	65.5	95	1	57	76.0439	b
LN14	31	136.9839	44.7883	134	110	167	1	29	84.1207	b	21	126.2143	60.9804	104	86	193	1	37	86.7162	b
LN15	128	133.1953	49.4067	138.5	90	172	1	22	71.2273	b	47	98.5851	39.6856	90	69	110	1	23	111.1522	b
LN16	140	120.7857	48.8781	113	79	152.5	1	66	65.0909	b	105	87.9667	34.9791	79	63	105	1	36	85.75	b
LN17	35	90.3	30.4146	87	65	104	1	36	71.6111	b	19	108.5526	43.0858	97	75	121	1	40	87.725	b
LN18	53	69.5755	47.178	44	32	100	5	43	33.9651	m	12	147.0833	58.6662	129	107.5	197	5	70	35.1857	m
LN19	48	106.8958	39.7223	109.5	74.5	136.5	5	28	31.0357	m	21	184.5	44.2877	190	169	205	5	56	40.2143	m
LN20	62	108.4677	35.353	104	80	137	1	34	63.4706	b	38	73.7105	18.1765	75	60	87	1	30	81.3667	b
LN21	1131	137.6901	52.3864	132	98	172	1	59	72.822	b	500	79.822	23.652	77	64	92	1	57	80.1491	b
LN22	784	117.7232	34.4992	115	92	138	1	67	88.6493	b	754	80.0703	21.2911	77	65	90	1	60	92.4333	b
LN23	33	77.5909	47.0527	65	40	115	4	28	37.75	m	17	120.9118	55.9197	114	86	154	5	27	40.6852	m
LN24	32	139.9688	56.8717	135.5	88	187.5	4	24	34.5417	m	5	150.1	46.1768	141	136	186	5	42	43.381	m
LN25	28	123.4286	71.6648	96.5	62	186.5	5	27	47.3519	m	27	133.3148	67.1571	130	75	173	5	46	61.2609	m
LN26	90	168.4	98.5054	152	77	241	5	32	55.0625	m	33	236.5	79.6426	243	196	293	5	58	62.1207	m
LN01	NA	NA	NA	NA	NA	NA	NA	NA	NA	NA	1756	61.5	21.1597	58	46	71	1	66	69.8636	b
LN02	NA	NA	NA	NA	NA	NA	NA	NA	NA	NA	208	71.25	19.4088	68.5	56	82.5	1	84	62.9643	b
LN03	NA	NA	NA	NA	NA	NA	NA	NA	NA	NA	129	79.1434	25.1982	73	62	92	1	52	54.6923	b
LN04	NA	NA	NA	NA	NA	NA	NA	NA	NA	NA	3032	53.1953	18.0706	50	40	62	1	123	65.6707	b
LN05	NA	NA	NA	NA	NA	NA	NA	NA	NA	NA	1396	67.8825	26.9272	63	49	79	1	88	74.7045	b
LN06	NA	NA	NA	NA	NA	NA	NA	NA	NA	NA	1118	74.0698	28.2468	68	54	87	1	110	63.8727	b
LN07	NA	NA	NA	NA	NA	NA	NA	NA	NA	NA	379	121.595	72.4328	97	60	177	5	93	61.8011	m
LN08	NA	NA	NA	NA	NA	NA	NA	NA	NA	NA	238	80.042	48.3443	65	50	91	1	59	59.4661	b
LN09	NA	NA	NA	NA	NA	NA	NA	NA	NA	NA	1359	51.5736	16.7834	49	40	59	1	70	65.1	b
LN10	NA	NA	NA	NA	NA	NA	NA	NA	NA	NA	160	53.8563	18.8684	49.5	40	62.5	1	57	56.7632	b
LN11	NA	NA	NA	NA	NA	NA	NA	NA	NA	NA	74	67.8243	17.3838	68	55	77	1	68	60.7059	b
LN12	NA	NA	NA	NA	NA	NA	NA	NA	NA	NA	92	59.5761	17.0592	58	48.5	68	1	54	64.463	b
LN13	NA	NA	NA	NA	NA	NA	NA	NA	NA	NA	133	160.5827	75.1921	151	91	211	5	58	69.9138	m
LN14	NA	NA	NA	NA	NA	NA	NA	NA	NA	NA	35	61.3857	19.9127	59	46	71	1	49	71.0306	b
LN15	NA	NA	NA	NA	NA	NA	NA	NA	NA	NA	167	73.0808	29.6478	65	51	90	1	63	64.3254	b
LN01	NA	NA	NA	NA	NA	NA	NA	NA	NA	NA	1625	88.1702	34.5594	80	63	103	5	98	68.6939	m
LN02	NA	NA	NA	NA	NA	NA	NA	NA	NA	NA	29	91.4655	43.5304	76	61	107	5	34	59.9118	m
LN01	NA	NA	NA	NA	NA	NA	NA	NA	NA	NA	212	53.1085	14.3201	50	41	61	1	74	56.6081	b
LN02	NA	NA	NA	NA	NA	NA	NA	NA	NA	NA	415	45.7313	11.2942	44	37	52	1	85	48.7	b
LN03	NA	NA	NA	NA	NA	NA	NA	NA	NA	NA	94	82.6596	28.7351	79.5	61	99	1	78	74.5	b
LN04	NA	NA	NA	NA	NA	NA	NA	NA	NA	NA	2482	68.5604	18.3485	66	55	80	1	131	71.5992	b
LN05	NA	NA	NA	NA	NA	NA	NA	NA	NA	NA	660	62.0394	18.9246	59	47	74	1	110	68.4	b
LN06	NA	NA	NA	NA	NA	NA	NA	NA	NA	NA	956	78.5701	26.8002	74	58	94	1	101	72.2921	b
LN07	NA	NA	NA	NA	NA	NA	NA	NA	NA	NA	175	72.2657	21.6085	69	57	82	1	88	79.7614	b
LN08	NA	NA	NA	NA	NA	NA	NA	NA	NA	NA	295	67.178	18.8471	64	53	79	1	100	74.23	b
LN09	NA	NA	NA	NA	NA	NA	NA	NA	NA	NA	110	105.1182	27.2019	101.5	84	124	1	68	112.1765	b
LN10	NA	NA	NA	NA	NA	NA	NA	NA	NA	NA	195	98.0385	34.3536	91	71	114	1	92	90.2717	b
LN11	NA	NA	NA	NA	NA	NA	NA	NA	NA	NA	84	64.3571	22.8337	61.5	45.5	83	1	47	65.734	b
LN01	NA	NA	NA	NA	NA	NA	NA	NA	NA	NA	120	171.35	66.8978	170.5	113	221.5	3	183	60.7186	b
LN03	NA	NA	NA	NA	NA	NA	NA	NA	NA	NA	158	141.4051	62.4782	130	95	168	5	94	64.2979	m
LN07	NA	NA	NA	NA	NA	NA	NA	NA	NA	NA	19	76.9737	35.4955	63	51	106	5	45	86.7222	m
LN08	NA	NA	NA	NA	NA	NA	NA	NA	NA	NA	19	119.1842	40.9784	107	91	148	5	90	72.5778	m
LN09	NA	NA	NA	NA	NA	NA	NA	NA	NA	NA	53	71.6698	33.5816	62	49	88	5	94	50.2766	m
LN01	NA	NA	NA	NA	NA	NA	NA	NA	NA	NA	384	117.112	33.5321	111.5	93.5	135	5	66	138.1515	m
LN02	NA	NA	NA	NA	NA	NA	NA	NA	NA	NA	404	118.6955	38.9038	112	90	140.5	5	117	86.2436	m
LN03	NA	NA	NA	NA	NA	NA	NA	NA	NA	NA	1063	95.5875	30.1724	91	73	112	1	67	88.3657	b
LN04	NA	NA	NA	NA	NA	NA	NA	NA	NA	NA	207	122.1667	33.6067	123	94	147	1	92	94.4565	b
LN05	NA	NA	NA	NA	NA	NA	NA	NA	NA	NA	107	162.5841	38.1843	168	141	188	1	103	79.665	b
LN06	NA	NA	NA	NA	NA	NA	NA	NA	NA	NA	333	85.0736	24.9505	83	65	99	1	24	64.875	b
LN07	NA	NA	NA	NA	NA	NA	NA	NA	NA	NA	315	93.4651	27.009	90	72	115	1	45	101.4556	b
LN08	NA	NA	NA	NA	NA	NA	NA	NA	NA	NA	556	77.1745	19.6797	74	64	86	1	36	93.25	b
LN09	NA	NA	NA	NA	NA	NA	NA	NA	NA	NA	359	130.7702	42.3734	125	102	153	5	80	111.7125	m
LN10	NA	NA	NA	NA	NA	NA	NA	NA	NA	NA	912	99.7851	36.1846	94	73	120	3	110	90.1273	b
LN11	NA	NA	NA	NA	NA	NA	NA	NA	NA	NA	1121	90.9567	31.0168	91	74	110	5	86	81.0233	m
LN12	NA	NA	NA	NA	NA	NA	NA	NA	NA	NA	945	104.4407	32.4106	100	80	123	5	117	82.7735	m
LN13	NA	NA	NA	NA	NA	NA	NA	NA	NA	NA	634	106.5694	39.6142	98	77	126	1	56	101.75	b
LN14	NA	NA	NA	NA	NA	NA	NA	NA	NA	NA	127	99.6024	29.5455	100	77	112	1	52	90.0962	b
LN01	NA	NA	NA	NA	NA	NA	NA	NA	NA	NA	1860	75.0274	33.0003	68	52	90	1	105	80.3762	b
LN02	NA	NA	NA	NA	NA	NA	NA	NA	NA	NA	2228	53.6481	18.3415	50	40	63	1	73	58.9795	b
LN03	NA	NA	NA	NA	NA	NA	NA	NA	NA	NA	1266	81.5213	31.5924	76	58	98	1	114	74.5	b
LN04	NA	NA	NA	NA	NA	NA	NA	NA	NA	NA	282	64.6028	20.8123	62	48	79	1	54	71.3889	b
LN05	NA	NA	NA	NA	NA	NA	NA	NA	NA	NA	495	63.7707	24.6041	59	48	75	1	62	78.5484	b
LN06	NA	NA	NA	NA	NA	NA	NA	NA	NA	NA	388	87.6959	35.5186	79	62.5	104	1	50	74.5	b
LN07	NA	NA	NA	NA	NA	NA	NA	NA	NA	NA	267	105.5674	40.8983	98	77	131	1	40	86.125	b
LN08	NA	NA	NA	NA	NA	NA	NA	NA	NA	NA	241	123.3465	53.48	110	82	159	1	54	108.6667	b
LN09	NA	NA	NA	NA	NA	NA	NA	NA	NA	NA	400	67.9425	22.5053	64	52	78	1	26	89	b
LN10	NA	NA	NA	NA	NA	NA	NA	NA	NA	NA	3153	79.5447	31.3057	73	58	92	1	66	85.0758	b
LN11	NA	NA	NA	NA	NA	NA	NA	NA	NA	NA	451	63.9302	17.771	62	51	75	1	49	82.949	b
LN12	NA	NA	NA	NA	NA	NA	NA	NA	NA	NA	215	106.5372	42.1272	99	75	130	3	43	104.0814	b
LN13	NA	NA	NA	NA	NA	NA	NA	NA	NA	NA	40	69.1	25.1455	62	52	78.5	1	60	66.8333	b
LN14	NA	NA	NA	NA	NA	NA	NA	NA	NA	NA	247	79.3016	25.5381	76	60	97	1	51	77.402	b
LN15	NA	NA	NA	NA	NA	NA	NA	NA	NA	NA	233	70.2983	23.2256	66	52	86	1	40	73.175	b
LN16	NA	NA	NA	NA	NA	NA	NA	NA	NA	NA	100	69.87	32.0371	63.5	48	81.5	1	50	67.9	b
LN17	NA	NA	NA	NA	NA	NA	NA	NA	NA	NA	76	63.5263	19.1805	63	48.5	76.5	1	43	59.6395	b
LN18	NA	NA	NA	NA	NA	NA	NA	NA	NA	NA	1014	120.3698	44.831	115	87	143	5	59	71.3983	m
LN19	NA	NA	NA	NA	NA	NA	NA	NA	NA	NA	3361	100.8445	37.5946	93	75	118	5	83	78.1747	m
LN20	NA	NA	NA	NA	NA	NA	NA	NA	NA	NA	2322	139.6546	65.3231	126	87	181	5	58	108.0862	m
LN21	NA	NA	NA	NA	NA	NA	NA	NA	NA	NA	630	182.6254	87.9383	163	106	257	3	53	99.8208	b
LN22	NA	NA	NA	NA	NA	NA	NA	NA	NA	NA	19685	63.142	37.2401	53	41	72	5	106	57.1509	m
LN23	NA	NA	NA	NA	NA	NA	NA	NA	NA	NA	1903	132.5237	56.2285	122	89	165	5	101	64.302	m
LN01	NA	NA	NA	NA	NA	NA	NA	NA	NA	NA	1505	65.613	17.9126	63	52	75	1	106	67.3774	b
LN02	NA	NA	NA	NA	NA	NA	NA	NA	NA	NA	4665	83.375	25.9526	79	65	98	1	86	87.6977	b
LN03	NA	NA	NA	NA	NA	NA	NA	NA	NA	NA	1755	213.1211	67.6969	222	170	260	5	110	79.6909	m
LN04	NA	NA	NA	NA	NA	NA	NA	NA	NA	NA	310	217.4452	69.5079	226	166	273	5	106	63.5566	m
LN05	NA	NA	NA	NA	NA	NA	NA	NA	NA	NA	156	115.7628	69.8932	81	62	158	5	63	68.1667	m
LN06	NA	NA	NA	NA	NA	NA	NA	NA	NA	NA	120	77.3667	39.7058	68	49	99.5	5	78	57.5897	m
LN07	NA	NA	NA	NA	NA	NA	NA	NA	NA	NA	106	117.8396	52.2392	110.5	75	160	3	65	69.3769	b
LN08	NA	NA	NA	NA	NA	NA	NA	NA	NA	NA	95	69.3737	27.189	66	50	80	1	53	65.6887	b
LN09	NA	NA	NA	NA	NA	NA	NA	NA	NA	NA	456	86.6689	32.0721	80	64	101	1	92	69.3478	b
LN10	NA	NA	NA	NA	NA	NA	NA	NA	NA	NA	230	101.0391	28.9518	97	78	121	1	92	72	b
LN11	NA	NA	NA	NA	NA	NA	NA	NA	NA	NA	250	66.912	21.0386	63	51	79	1	83	60.4157	b
LN12	NA	NA	NA	NA	NA	NA	NA	NA	NA	NA	911	57.3858	11.3351	56	49	64	1	132	55.8939	b
LN13	NA	NA	NA	NA	NA	NA	NA	NA	NA	NA	170	56.7765	13.9241	55	46	66	1	137	56.2518	b
LN14	NA	NA	NA	NA	NA	NA	NA	NA	NA	NA	141	72.0957	13.4329	72	62	80	1	128	87.3906	b
LN15	NA	NA	NA	NA	NA	NA	NA	NA	NA	NA	145	63.0931	15.6992	62	52	73	1	78	67.4744	b
LN16	NA	NA	NA	NA	NA	NA	NA	NA	NA	NA	95	86.6053	26.5869	87	65	108	3	82	66.2683	b
LN17	NA	NA	NA	NA	NA	NA	NA	NA	NA	NA	48	68.3125	22.2411	67	50	80.5	1	84	69.2857	b
LN18	NA	NA	NA	NA	NA	NA	NA	NA	NA	NA	1478	80.3139	26.8045	77	61	95	1	63	67.4365	b
LN19	NA	NA	NA	NA	NA	NA	NA	NA	NA	NA	76	79.5526	31.387	68.5	58	94	3	51	61.951	b
LN01	NA	NA	NA	NA	NA	NA	NA	NA	NA	NA	485	67.6773	18.847	65	54	79	1	116	92.6121	b
LN02	NA	NA	NA	NA	NA	NA	NA	NA	NA	NA	354	45.0395	12.8698	43.5	36	53	1	79	63.7911	b
LN03	NA	NA	NA	NA	NA	NA	NA	NA	NA	NA	107	68.7617	20.4968	65	53	85	1	80	64.8875	b
LN04	NA	NA	NA	NA	NA	NA	NA	NA	NA	NA	980	57.6184	20.9496	55	41	70	1	112	57.7054	b
LN05	NA	NA	NA	NA	NA	NA	NA	NA	NA	NA	324	44.679	11.8546	43	35	52	1	84	70.6548	b
LN06	NA	NA	NA	NA	NA	NA	NA	NA	NA	NA	788	75.4416	25.5671	71	57	89	1	97	62.9021	b
LN07	NA	NA	NA	NA	NA	NA	NA	NA	NA	NA	57	64.3772	19.0667	63	54	76	1	96	67.9375	b
LN08	NA	NA	NA	NA	NA	NA	NA	NA	NA	NA	150	166.6733	36.0942	166	137	195	1	72	111.3611	b
LN09	NA	NA	NA	NA	NA	NA	NA	NA	NA	NA	70	94.3143	71.5828	74	46	119	1	85	65.8882	b
LN10	NA	NA	NA	NA	NA	NA	NA	NA	NA	NA	112	99.5357	29.5781	93.5	79.5	124.5	1	67	74.5896	b
LN11	NA	NA	NA	NA	NA	NA	NA	NA	NA	NA	570	87.1123	27.2052	83	67	103	1	102	117.8137	b
LN12	NA	NA	NA	NA	NA	NA	NA	NA	NA	NA	269	78.381	23.2711	75	60	94	1	84	70.881	b
LN13	NA	NA	NA	NA	NA	NA	NA	NA	NA	NA	46	49.5217	17.3186	44.5	36	59	1	65	53.4077	b
LN14	NA	NA	NA	NA	NA	NA	NA	NA	NA	NA	23	60.5	24.4094	54	40	79	3	69	60.9783	b
LN15	NA	NA	NA	NA	NA	NA	NA	NA	NA	NA	42	41.381	13.9532	38.5	32	51	1	69	45.6449	b
LN16	NA	NA	NA	NA	NA	NA	NA	NA	NA	NA	85	32.3471	10.2754	31	25	39	1	78	34.1026	b
LN17	NA	NA	NA	NA	NA	NA	NA	NA	NA	NA	62	71.2258	21.2704	70	57	84	1	80	67.225	b
LN01	NA	NA	NA	NA	NA	NA	NA	NA	NA	NA	257	164.6245	53.5688	166	125	204	5	66	59.2273	m
LN02	NA	NA	NA	NA	NA	NA	NA	NA	NA	NA	198	81.4091	30.3996	77	58	102	1	71	62.7254	b
LN03	NA	NA	NA	NA	NA	NA	NA	NA	NA	NA	227	180.6498	79.3469	195	106	243	5	75	60.6333	m
LN04	NA	NA	NA	NA	NA	NA	NA	NA	NA	NA	272	195.9485	72.4792	201	133	253	5	82	60.8537	m
LN05	NA	NA	NA	NA	NA	NA	NA	NA	NA	NA	180	167.5611	85.8624	174	78.5	247.5	5	88	55.75	m
LN06	NA	NA	NA	NA	NA	NA	NA	NA	NA	NA	122	49.5246	12.6716	49	40	56	1	69	50.6884	b
LN07	NA	NA	NA	NA	NA	NA	NA	NA	NA	NA	661	135.3003	55.6498	131	85	181	5	130	74.2154	m
LN08	NA	NA	NA	NA	NA	NA	NA	NA	NA	NA	581	106.1902	34.263	101	80	127	3	112	66.9196	b
LN09	NA	NA	NA	NA	NA	NA	NA	NA	NA	NA	128	116.75	33.374	114	97	133.5	3	95	79.4053	b
LN11	NA	NA	NA	NA	NA	NA	NA	NA	NA	NA	457	126.4431	57.835	114	77	170	5	75	75.4867	m
LN12	NA	NA	NA	NA	NA	NA	NA	NA	NA	NA	71	127.9366	57.6645	121	75	162	5	63	64.2619	m
LN01	NA	NA	NA	NA	NA	NA	NA	NA	NA	NA	2268	50.4793	16.5047	48	38	59	1	152	43.3289	b
LN02	NA	NA	NA	NA	NA	NA	NA	NA	NA	NA	592	42.6706	13.346	41	32	50	1	86	53.7326	b
LN03	NA	NA	NA	NA	NA	NA	NA	NA	NA	NA	4641	85.0176	31.568	80	61	104	1	108	65.1667	b
LN04	NA	NA	NA	NA	NA	NA	NA	NA	NA	NA	8053	99.0021	46.9046	87	64	124	5	142	68.8099	m
LN05	NA	NA	NA	NA	NA	NA	NA	NA	NA	NA	2571	95.9706	48.1363	82	62	114	5	64	70.8438	m
LN06	NA	NA	NA	NA	NA	NA	NA	NA	NA	NA	646	105.2399	49.5317	90	71	125	5	93	77.1452	m
LN07	NA	NA	NA	NA	NA	NA	NA	NA	NA	NA	602	93.6047	38.0047	89.5	67	109	1	88	80.1023	b
LN08	NA	NA	NA	NA	NA	NA	NA	NA	NA	NA	808	104.9554	44.7071	96.5	74	123	1	102	93.6863	b
LN09	NA	NA	NA	NA	NA	NA	NA	NA	NA	NA	1555	131.1604	65.9385	113	84	158	5	92	88.9022	m
LN10	NA	NA	NA	NA	NA	NA	NA	NA	NA	NA	77	104.0714	52.4636	94	62	137	5	70	49.9	m
LN11	NA	NA	NA	NA	NA	NA	NA	NA	NA	NA	82	116.0366	61.4578	102	65	149	5	70	55.8571	m
LN12	NA	NA	NA	NA	NA	NA	NA	NA	NA	NA	287	205.7474	78.854	199	140	269	5	78	78.3974	m
LN13	NA	NA	NA	NA	NA	NA	NA	NA	NA	NA	7984	174.1766	55.5231	175	134	213	5	185	75.5649	m
LN14	NA	NA	NA	NA	NA	NA	NA	NA	NA	NA	4333	165.4545	61.2345	160	116	211	5	199	77.6206	m
LN15	NA	NA	NA	NA	NA	NA	NA	NA	NA	NA	1719	140.7746	61.7665	127	94	173	3	152	101.7171	b
LN16	NA	NA	NA	NA	NA	NA	NA	NA	NA	NA	461	158.7755	51.0826	157	122	194	5	119	81.5504	m
LN17	NA	NA	NA	NA	NA	NA	NA	NA	NA	NA	148	93.3311	22.8185	92	76	107	1	75	93.9667	b
LN18	NA	NA	NA	NA	NA	NA	NA	NA	NA	NA	1341	68.5172	34.7918	61	43	82	3	113	46.792	b
LN01	NA	NA	NA	NA	NA	NA	NA	NA	NA	NA	1163	133.8414	63.7665	117	88	160	5	46	108.6304	m
LN02	NA	NA	NA	NA	NA	NA	NA	NA	NA	NA	118	246.9661	103.6373	236.5	156	317	5	50	84.96	m
LN03	NA	NA	NA	NA	NA	NA	NA	NA	NA	NA	19	177.7105	41.19	182	161	209	5	72	88.1944	m
LN04	NA	NA	NA	NA	NA	NA	NA	NA	NA	NA	145	138.6724	58.8337	123	95	177	5	80	97.4375	m
LN05	NA	NA	NA	NA	NA	NA	NA	NA	NA	NA	63	115.4524	58.4894	98	77	139	5	55	71.0273	m
LN06	NA	NA	NA	NA	NA	NA	NA	NA	NA	NA	157	165.0987	67.5467	154	114	208	5	71	91.2324	m
LN07	NA	NA	NA	NA	NA	NA	NA	NA	NA	NA	127	138.7205	52.8287	137	97	169	5	70	79.1571	m
LN08	NA	NA	NA	NA	NA	NA	NA	NA	NA	NA	157	112.9076	61.7233	94	77	124	5	54	90.4259	m
LN09	NA	NA	NA	NA	NA	NA	NA	NA	NA	NA	196	197.8725	77.6539	194	147.5	245.5	5	52	91.2692	m
LN10	NA	NA	NA	NA	NA	NA	NA	NA	NA	NA	1542	46.6083	15.0259	45	35	54	1	70	53.6	b
LN11	NA	NA	NA	NA	NA	NA	NA	NA	NA	NA	459	63.5044	20.6275	60	46	78	1	85	73.2765	b
LN12	NA	NA	NA	NA	NA	NA	NA	NA	NA	NA	140	55.3286	18.278	52	41.5	65.5	1	98	52.4184	b
LN13	NA	NA	NA	NA	NA	NA	NA	NA	NA	NA	1254	64.4561	23.143	61	48	77	1	73	62.5274	b
LN14	NA	NA	NA	NA	NA	NA	NA	NA	NA	NA	2337	83.7559	27.1961	81	63	99	1	92	74.1196	b
LN15	NA	NA	NA	NA	NA	NA	NA	NA	NA	NA	640	103.8187	40.4766	96	74	126	1	60	84.85	b
LN16	NA	NA	NA	NA	NA	NA	NA	NA	NA	NA	350	108.3771	43.7429	101.5	78	125	1	108	112.3056	b
LN17	NA	NA	NA	NA	NA	NA	NA	NA	NA	NA	380	101.4263	28.5962	99	81.5	116.5	1	80	78.9125	b
LN18	NA	NA	NA	NA	NA	NA	NA	NA	NA	NA	226	75.1283	23.6134	70	59	88	1	82	70.2195	b
LN01	NA	NA	NA	NA	NA	NA	NA	NA	NA	NA	1245	47.6679	14.6172	45	36	55	1	99	42.5404	b
LN02	NA	NA	NA	NA	NA	NA	NA	NA	NA	NA	1215	46.4325	14.1297	44	36	54	1	123	38.2317	b
LN03	NA	NA	NA	NA	NA	NA	NA	NA	NA	NA	742	58.9137	18.5553	56	45	69	1	127	52.1693	b
LN04	NA	NA	NA	NA	NA	NA	NA	NA	NA	NA	421	64.8468	26.1231	60	47	74	1	117	64.8761	b
LN05	NA	NA	NA	NA	NA	NA	NA	NA	NA	NA	501	66.5459	24.7667	60	49	78	1	157	51.9713	b
LN06	NA	NA	NA	NA	NA	NA	NA	NA	NA	NA	406	72.4236	28.9155	65	52	84	1	142	50.2113	b
LN07	NA	NA	NA	NA	NA	NA	NA	NA	NA	NA	1215	56.4481	18.9056	54	43	67	1	146	56.5959	b
LN08	NA	NA	NA	NA	NA	NA	NA	NA	NA	NA	784	51.7321	16.6947	49	39	62	1	145	51.7345	b
LN09	NA	NA	NA	NA	NA	NA	NA	NA	NA	NA	359	75.4638	24.8305	71	56	91	1	120	68.8167	b
LN10	NA	NA	NA	NA	NA	NA	NA	NA	NA	NA	52	57.8654	13.8536	57	47	67.5	1	90	59.5111	b
LN11	NA	NA	NA	NA	NA	NA	NA	NA	NA	NA	326	60.8957	20.2586	58.5	45	72	1	79	60.1709	b
LN12	NA	NA	NA	NA	NA	NA	NA	NA	NA	NA	1689	162.2952	66.0772	173	105	215	5	117	50.1239	m
LN13	NA	NA	NA	NA	NA	NA	NA	NA	NA	NA	144	96.0208	28.2033	92	75.5	113	3	95	67.1421	b
LN14	NA	NA	NA	NA	NA	NA	NA	NA	NA	NA	155	69.7129	16.358	68	56	80	5	105	51.6619	m
LN01	NA	NA	NA	NA	NA	NA	NA	NA	NA	NA	291	230.9467	83.0644	233	161	287	3	38	116.3158	b
LN02	NA	NA	NA	NA	NA	NA	NA	NA	NA	NA	32	263.125	80.4611	289	210.5	315.5	5	33	80.5303	m
LN03	NA	NA	NA	NA	NA	NA	NA	NA	NA	NA	112	253.0268	66.8752	254	211	302.5	5	36	115.1111	m
LN04	NA	NA	NA	NA	NA	NA	NA	NA	NA	NA	106	184.3962	45.2256	183	153	212	5	28	93.2857	m
LN05	NA	NA	NA	NA	NA	NA	NA	NA	NA	NA	413	186.839	63.9896	182	136	232	3	38	94.4737	b
LN06	NA	NA	NA	NA	NA	NA	NA	NA	NA	NA	1169	225.8097	75.4472	228	172	278	5	80	93.2625	m
LN07	NA	NA	NA	NA	NA	NA	NA	NA	NA	NA	132	178.5227	87.2373	163.5	110	237	5	62	66.9194	m
LN01	NA	NA	NA	NA	NA	NA	NA	NA	NA	NA	212	56.2075	20.6221	51.5	44	63.5	1	63	67.2778	b
LN02	NA	NA	NA	NA	NA	NA	NA	NA	NA	NA	360	71.0028	44.7058	56	41	83.5	1	71	46.6268	b
LN03	NA	NA	NA	NA	NA	NA	NA	NA	NA	NA	227	50.8348	17.2589	47	37	59	1	93	47.3925	b
LN04	NA	NA	NA	NA	NA	NA	NA	NA	NA	NA	373	56.3445	30.8407	47	33	68	1	58	32.3276	b
LN05	NA	NA	NA	NA	NA	NA	NA	NA	NA	NA	271	40.2159	12.7804	38	31	49	1	83	44.3795	b
LN01	NA	NA	NA	NA	NA	NA	NA	NA	NA	NA	61	139.2377	68.3459	131	84	197	5	49	57.398	m
LN02	NA	NA	NA	NA	NA	NA	NA	NA	NA	NA	367	124.8488	85.5836	93	56	181	5	56	55.3214	m
LN03	NA	NA	NA	NA	NA	NA	NA	NA	NA	NA	75	123.5267	77.3656	100	60	166	5	65	66.9154	m
LN04	NA	NA	NA	NA	NA	NA	NA	NA	NA	NA	57	31.6404	8.0455	31	26	36	1	60	26.8667	b
LN05	NA	NA	NA	NA	NA	NA	NA	NA	NA	NA	253	66.3972	18.6968	63	53	78	1	61	71.7623	b
LN06	NA	NA	NA	NA	NA	NA	NA	NA	NA	NA	453	88.394	24.0499	86	70	102	1	33	82.5	b
LN07	NA	NA	NA	NA	NA	NA	NA	NA	NA	NA	81	71.6235	21.1893	71	56	84	1	77	66.0844	b
LN08	NA	NA	NA	NA	NA	NA	NA	NA	NA	NA	26	72.6154	24.0538	65	55	84	1	35	61.5286	b
LN09	NA	NA	NA	NA	NA	NA	NA	NA	NA	NA	35	100.5	21.996	96	86	113	1	44	115.2045	b
LN10	NA	NA	NA	NA	NA	NA	NA	NA	NA	NA	51	75.049	17.9992	74	61	87	1	43	76.6395	b
LN01	NA	NA	NA	NA	NA	NA	NA	NA	NA	NA	480	72.0021	18.5107	69	59	83	1	60	81.1167	b
LN02	NA	NA	NA	NA	NA	NA	NA	NA	NA	NA	644	42.2438	12.3502	41	32	49	1	72	50.3611	b
LN03	NA	NA	NA	NA	NA	NA	NA	NA	NA	NA	963	87.1231	30.0034	82	65	103	1	37	78.0676	b
LN04	NA	NA	NA	NA	NA	NA	NA	NA	NA	NA	159	117.6572	73.1347	91	71	144	3	54	87.9074	b
LN05	NA	NA	NA	NA	NA	NA	NA	NA	NA	NA	40	83.725	22.0843	84	65.5	98.5	1	53	90.3868	b
LN06	NA	NA	NA	NA	NA	NA	NA	NA	NA	NA	19	79.3947	21.4603	80	61	88	1	59	85.1949	b
LN07	NA	NA	NA	NA	NA	NA	NA	NA	NA	NA	57	74.693	25.0253	71	62	83	1	65	73.9154	b
LN08	NA	NA	NA	NA	NA	NA	NA	NA	NA	NA	53	85.5755	47.8567	76	57	101	3	63	78.9444	b
LN09	NA	NA	NA	NA	NA	NA	NA	NA	NA	NA	80	95.2	54.3764	78.5	67	98	1	45	92.0556	b
LN10	NA	NA	NA	NA	NA	NA	NA	NA	NA	NA	39	72.9615	21.3453	68	57	83	1	46	79.5435	b
LN11	NA	NA	NA	NA	NA	NA	NA	NA	NA	NA	126	74.0238	32.6045	67.5	54	89	1	88	75.3977	b
LN12	NA	NA	NA	NA	NA	NA	NA	NA	NA	NA	86	74.0233	19.9887	73.5	59	85	1	57	77.9561	b
LN13	NA	NA	NA	NA	NA	NA	NA	NA	NA	NA	519	82.7062	22.5558	80	66	95	1	95	93.1316	b
LN14	NA	NA	NA	NA	NA	NA	NA	NA	NA	NA	119	75.4832	24.4907	70	61	83	1	42	83.5952	b
LN15	NA	NA	NA	NA	NA	NA	NA	NA	NA	NA	857	93.5899	40.4495	85	69	105	1	67	87.7836	b
LN01	NA	NA	NA	NA	NA	NA	NA	NA	NA	NA	389	58.0193	16.2445	56	46	68	1	78	59.6923	b
LN02	NA	NA	NA	NA	NA	NA	NA	NA	NA	NA	147	64.8673	19.1072	62	52	76	1	76	59.3684	b
LN03	NA	NA	NA	NA	NA	NA	NA	NA	NA	NA	185	70.3919	19.7841	69	54	83	1	65	78.0538	b
LN04	NA	NA	NA	NA	NA	NA	NA	NA	NA	NA	87	82.7299	24.0811	78	64	102	1	60	68.8	b
LN05	NA	NA	NA	NA	NA	NA	NA	NA	NA	NA	380	71.6763	20.8113	70	58	85	1	46	77.8478	b
LN06	NA	NA	NA	NA	NA	NA	NA	NA	NA	NA	320	91.2594	30.1326	87	69	107	1	38	85.9211	b
LN07	NA	NA	NA	NA	NA	NA	NA	NA	NA	NA	106	67.2358	19.9692	64.5	54	80	1	51	70.5784	b
LN08	NA	NA	NA	NA	NA	NA	NA	NA	NA	NA	8	82.5	57.1214	72.5	36.5	107.5	1	39	43.2949	b
LN09	NA	NA	NA	NA	NA	NA	NA	NA	NA	NA	73	206.5822	105.3392	185	124	267	3	59	68.3814	b
LN10	NA	NA	NA	NA	NA	NA	NA	NA	NA	NA	35	69.9286	22.577	64	52	81	1	45	74.5	b
LN11	NA	NA	NA	NA	NA	NA	NA	NA	NA	NA	205	90.6756	25.8371	87	71	103	1	82	112.4756	b
LN12	NA	NA	NA	NA	NA	NA	NA	NA	NA	NA	245	86.7449	24.3	82	70	100	3	35	71.0714	b
LN13	NA	NA	NA	NA	NA	NA	NA	NA	NA	NA	404	73.4678	18.7879	71.5	60	84	1	65	63.3	b
LN14	NA	NA	NA	NA	NA	NA	NA	NA	NA	NA	287	96.7369	28.9774	92	75	117	1	39	98.2179	b
LN15	NA	NA	NA	NA	NA	NA	NA	NA	NA	NA	69	76.2101	19.8606	75	61	86	1	61	80.0246	b
